# Supplementary material for: Does breast carcinoma belong to the Lynch syndrome tumor spectrum? – Somatic mutational profiles vs. ovarian and colorectal carcinomas
Source: Oncotarget. 2020 Apr 7;11(14):1244–56. doi: 10.18632/oncotarget.27538 (PMC7147090; doi:10.18632/oncotarget.27538)
Supplement: Supplementary file 2 [file oncotarget-11-1244-s002.xlsx]

## Sheet: Second hit in LS BC
Supplementary Table 1. Second hit analysis of the predisposing MMR genes: somatic point mutations in LS-BCs stratified by LOH
			LOH
			based on germline mutation	based on MLPA	Somatic point mutation
Sample Name	Germline mutation	MMR status	(Alt:Ref)T/ (Alt:Ref)N	D = (Px/Ptot)T/mean of (Px/Ptot)Normal control (Ollikainen et al., PhD thesis)	Chromosome	Position (GRCh37)	Reference allele	Variant allele	Gene Name	Effect	Amino Acid Change	Exon	Tumor variant allele frequency (%)	VarScan somatic p-value	ACMG prediction
Wild-type LOH or borderline LOH
LS samples (n=20)
BC5_31814T	MLH1 ex 16 nucleotide change: 3,5 KB genomic deletion (Mut I)	dMMR		0.21 LOH (wt)	None
BC6_31489T	MLH1 ex 16 nucleotide change: 3,5 KB genomic deletion (Mut I)	dMMR		0.39 Borderline LOH (wt)	chr3	37090432	T	C	MLH1	missense_variant	p.Leu676Pro/ c.2027T>C	18	16.67	0.0024845	Likely pathogenic
					chr3	37090446	G	T	MLH1	missense_variant	p.Ala681Ser/ c.2041G>T	18	18.18	0.0026048	Not found
					chr3	37053502	C	A	MLH1	structural_interaction_variant	c.589C>A	8	12.5	0.0036765	Not found
					chr3	37081732	G	A	MLH1	stop_gained	p.Trp538*/ c.1614G>A	14	11.11	0.0037806	Pathogenic
BC11_31501T	MLH1 ex 16 nucleotide change: 3,5 KB genomic deletion (Mut I)	dMMR		0.37 Borderline LOH (wt)	None
BC9_33225T	MLH1 ex6 (mutation II)	dMMR	1.63 putative LOH (wt)		None
BC7_33223T	MSH2 ex1 codon 63, c.187delG	dMMR	1.33 putative LOH (wt)		None
BC4_31514T	MLH1 ex 16 nucleotide change: 3,5 KB genomic deletion (Mut I)	pMMR		0.15 LOH (wt)	None
BC11_31533T	MLH1 ex 16 nucleotide change: 3,5 KB genomic deletion (Mut I)	dMMR		0.28 LOH (wt)	None
Mutant LOH
BC38_31510T	MLH1 ex6 (mutation II)	pMMR	0.76 putative LOH (mut)		chr3	37089094	G	A	MLH1	missense_variant	p.Gly606Arg/ c.1816G>A	16	12	0.00276	Not found
No LOH
BC12_31491T	MLH1 ex 16 nucleotide change: 3,5 KB genomic deletion (Mut I)	dMMR		0.47 No LOH	None
BC14_33229T	MLH1 ex 16 nucleotide change: 3,5 KB genomic deletion (Mut I)	dMMR		0.41 No LOH	chr3	37042458	G	A	MLH1	missense_variant	p.Asp74Asn/ c.220G>A	3	5.41	0.001247	Likely pathogenic
					chr3	37059091	G	A	MLH1	splice_donor_variant+ intron_variant	c.884+1G>A	10	15.38	0.0016773	Pathogenic
					chr3	37038118	CA	C	MLH1	frameshift_variant	p.Lys43fs/ c.129delA	2	5.88	0.0019097	Pathogenic
					chr3	37048532	G	A	MLH1	missense_variant	p.Gly144Asp/ c.431G>A	5	6.25	0.0026016	Not found
					chr3	37059004	G	A	MLH1	structural_interaction_variant	c.798G>A	10	5.88	0.0041154	Not found
					chr3	37053330	G	A	MLH1	missense_variant	p.Gly189Ser/ c.565G>A	7	6.06	0.0066157	Likely pathogenic
BC37_33228T	MSH2 del ex 1-7	dMMR		0.51 - 0.68 No LOH	chr2	47702265	C	T	MSH2	stop_gained	p.Arg621*/ c.1861C>T	12	25.49	2.7574e-07	Pathogenic
BC1_33203T	MSH6 ex1-2 genominen deleetio/MLPA	dMMR		0.55 - 0.66 No LOH	chr2	48030639	AC	A	MSH6	frameshift_variant	p.Phe1088fs/ c.3261delC	5	12.75	2.1082e-06	Pathogenic
BC1_31528T	MSH6 ex1-2 genominen deleetio/MLPA	dMMR		0.54 - 0.80 No LOH	chr2	48025818	GC	G	MSH6	frameshift_variant	p.Pro233fs/ c.698delC	4	16.67	0.0031564	Not found
BC5_31495T	MLH1 ex 16 nucleotide change: 3,5 KB genomic deletion (Mut I)	pMMR		0.59 No LOH	None
BC13_31486T	MLH1 ex 16 nucleotide change: 3,5 KB genomic deletion (Mut I)	pMMR		0.64 No LOH	chr3	37083781	C	T	MLH1	missense_variant	p.Leu564Phe/ c.1690C>T	15	22.22	0.0018273	Likely pathogenic
					chr3	37083803	T	C	MLH1	missense_variant	p.Phe571Ser/ c.1712T>C	15	20	0.0031326	Not found
					chr3	37067206	G	T	MLH1	stop_gained	p.Gly373*/ c.1117G>T	12	18.18	0.0098832	Not found
BC8_33226T	MSH2 koko geenin yhden geenikopion deleetio/MLPA	pMMR		0.60 - 0.84 No LOH	None
BC10_33221T	MSH2 ex11 codon 580 insAnt1738	pMMR	5.36 LOH (wt)		None
BC2_31518T	MSH6 ex1-2 genominen deleetio/MLPA	pMMR		0.44 - 0.66 No LOH	chr2	48025944	C	A	MSH6	missense_variant	p.Ser274Arg/ c.822C>A	4	11.9	0.00014551	Not found
BC40_31503T	MSH6 ex4 nt2983 g>t	pMMR	0.92 no LOH		None
LOH could not be assessed
BC39_33217T	MSH6 ex1-2 genominen deleetio/MLPA	pMMR		N/A	None
			R<0.6 Mutant LOH	R<0.3 LOH wt (Zhang et al. 2006)
			R>1.67 Wt LOH	R<0.4 Borderline LOH (own definition)
			0.6<R<0.8 Putative LOH (mut)
			1.25<R<1.67 Putative LOH (wt)
