# Supplementary material for: Does breast carcinoma belong to the Lynch syndrome tumor spectrum? – Somatic mutational profiles vs. ovarian and colorectal carcinomas
Source: Oncotarget. 2020 Apr 7;11(14):1244–56. doi: 10.18632/oncotarget.27538 (PMC7147090; doi:10.18632/oncotarget.27538)
Supplement: Supplementary file 3 [file oncotarget-11-1244-s003.xlsx]

## Sheet: Sheet1
Supplementary Table 2. Somatic MMR gene mutations in breast carcinomas from proven non-carriers
Sample	Chromosome	Position (GRCh37)	Reference allele	Variant allele	Gene	Effect	Codon_Change	Exon	Transcript	Amino acid change (affected codon)	Reference allele reads in normal tissue	Variant allele reads in normal tissue	Variant allele frequency in normal tissue (%)	Reference allele reads in tumor tissue	Variant allele reads in tumor tissue	Variant allele frequency in tumor tissue (%)	VarScan somatic p-value	ACMG prediction
BC20_33207T	chr3	37035057	G	A	MLH1	missense_variant	Gtt/Att	1	ENST00000231790	p.Val7Ile/c.19G>A	398	0	0	54	4	6.9	0.00023863	Not found
BC20_33207T	chr3	37035054	G	A	MLH1	missense_variant	Ggg/Agg	1	ENST00000231790	p.Gly6Arg/c.16G>A	394	3	0.76	55	4	6.78	0.0065952	Not found
BC20_33207T	chr3	37092047	G	A	MLH1	missense_variant	cGc/cAc	19	ENST00000231790	p.Arg725His/c.2174G>A	200	0	0	17	2	10.53	0.0071635	Uncertain significance
BC20_33207T	chr3	37070424	G	A	MLH1	splice_donor_variant+intron_variant		13	ENST00000231790	c.1558+1G>A	95	0	0	8	2	20	0.0082418	Pathogenic
BC16_33205T	chr3	37089023	T	C	MLH1	missense_variant	cTc/cCc	16	ENST00000231790	p.Leu582Pro/c.1745T>C	262	0	0	24	2	7.69	0.0078639	Likely pathogenic
BC15_31696T	chr3	37089008	A	T	MLH1	splice_acceptor_variant+intron_variant		15	ENST00000231790	c.1732-2A>T	190	0	0	16	2	11.11	0.007107	Pathogenic
BC15_31696T	chr3	37059006	T	C	MLH1	missense_variant	gTa/gCa	10	ENST00000231790	p.Val267Ala/c.800T>C	207	0	0	18	2	10	0.0074071	Not found
BC15_31696T	chr3	37067201	C	T	MLH1	missense_variant	aCt/aTt	12	ENST00000231790	p.Thr371Ile/c.1112C>T	96	0	0	9	2	18.18	0.0096985	Not found
BC20_33207T	chr2	47702334	G	A	MSH2	missense_variant	Gtt/Att	12	ENST00000233146	p.Val644Ile/c.1930G>A	306	0	0	32	2	5.88	0.0097345	Not found
BC16_33205T	chr2	47702407	C	T	MSH2	structural_interaction_variant		12		c.2003C>T	168	0	0	38	12	24	6.8697e-09	Not found
BC16_33205T	chr2	47702397	C	T	MSH2	structural_interaction_variant		12		c.1993C>T	192	1	0.52	41	8	16.33	1.3202e-05	Not found
BC16_33205T	chr2	47643517	T	C	MSH2	missense_variant	gTt/gCt	6	ENST00000233146	p.Val342Ala/c.1025T>C	328	0	0	16	2	11.11	0.0025635	Not found
BC16_33205T	chr2	47693830	C	T	MSH2	missense_variant	tCc/tTc	10	ENST00000233146	p.Ser515Phe/c.1544C>T	377	1	0.26	39	3	7.14	0.0034828	Not found
BC16_33205T	chr2	47637387	G	A	MSH2	missense_variant	gGa/gAa	3	ENST00000233146	p.Gly174Glu/c.521G>A	280	0	0	28	2	6.67	0.0090824	Likely pathogenic
BC15_31696T	chr2	47703560	T	C	MSH2	missense_variant	cTc/cCc	13	ENST00000233146	p.Leu687Pro/c.2060T>C	183	0	0	28	3	9.68	0.0027909	Likely pathogenic
BC20_33207T	chr2	48032095	C	T	MSH6	missense_variant	gCt/gTt	6	ENST00000234420	p.Ala1162Val/c.3485C>T	286	2	0.69	44	4	8.33	0.0044731	Not found
BC16_33205T	chr2	48030640	C	T	MSH6	missense_variant	aCc/aTc	5	ENST00000234420	p.Thr1085Ile/c.3254C>T	269	0	0	29	3	9.38	0.0011022	Uncertain significance
BC16_33205T	chr2	48026667	G	A	MSH6	structural_interaction_variant		4		c.1545G>A	152	0	0	24	3	11.11	0.0031119	Not found
BC16_33205T	chr2	48027747	G	A	MSH6	missense_variant	atG/atA	4	ENST00000234420	p.Met875Ile/c.2625G>A	196	1	0.51	36	4	10	0.0031249	Not found
BC16_33205T	chr2	48026008	G	A	MSH6	missense_variant	Gtt/Att	4	ENST00000234420	p.Val296Ile/c.886G>A	182	1	0.55	34	4	10.53	0.0033377	Not found
BC16_33205T	chr2	48026039	G	A	MSH6	missense_variant	gGa/gAa	4	ENST00000234420	p.Gly306Glu/c.917G>A	177	0	0	37	3	7.5	0.0058824	Uncertain significance
BC16_33205T	chr2	48027935	A	G	MSH6	missense_variant	gAc/gGc	4	ENST00000234420	p.Asp938Gly/c.2813A>G	228	0	0	19	2	9.52	0.0068014	Not found
BC16_33205T	chr2	48018101	A	G	MSH6	missense_variant	aAg/aGg	2	ENST00000234420	p.Lys99Arg/c.296A>G	358	0	0	34	2	5.56	0.0081373	Not found
BC16_33205T	chr2	48030742	A	G	MSH6	structural_interaction_variant		5		c.3356A>G	165	0	0	16	2	11.11	0.0091875	Uncertain significance
BC15_31696T	chr2	48033428	A	G	MSH6	structural_interaction_variant		8		c.3732A>G	198	0	0	33	3	8.33	0.0033868	Likely benign
BC20_33207T	chr7	6026459	C	T	PMS2	missense_variant	aGg/aAg	11	ENST00000265849	p.Arg646Lys/c.1937G>A	207	1	0.48	45	4	8.16	0.0051175	Not found
BC16_33205T	chr7	6029515	C	T	PMS2	missense_variant	Gtt/Att	10	ENST00000265849	p.Val354Ile/c.1060G>A	331	1	0.3	21	5	19.23	7.8725e-06	Not found
BC16_33205T	chr7	6038819	C	T	PMS2	missense_variant	Gga/Aga	6	ENST00000265849	p.Gly209Arg/c.625G>A	295	0	0	40	3	6.98	0.0019347	Not found
BC16_33205T	chr7	6045592	C	T	PMS2	structural_interaction_variant		2		c.94G>A	328	2	0.61	20	3	13.04	0.0022321	Uncertain significance
BC16_33205T	chr7	6045589	G	A	PMS2	structural_interaction_variant		2		c.97C>T	348	0	0	21	2	8.7	0.0036862	Likely benign
BC15_31696T	chr7	6035187	C	T	PMS2	structural_interaction_variant		8		c.881G>A	199	0	0	34	3	8.11	0.0035923	Uncertain significance
BC15_31696T	chr7	6026492	T	A	PMS2	missense_variant	gAa/gTa	11	ENST00000265849	p.Glu635Val/c.1904A>T	169	0	0	14	2	12.5	0.0070505	Not found
