# Supplementary material for: Does breast carcinoma belong to the Lynch syndrome tumor spectrum? – Somatic mutational profiles vs. ovarian and colorectal carcinomas
Source: Oncotarget. 2020 Apr 7;11(14):1244–56. doi: 10.18632/oncotarget.27538 (PMC7147090; doi:10.18632/oncotarget.27538)
Supplement: Supplementary file 4 [file oncotarget-11-1244-s004.xlsx]

## Sheet: P-values
Supplementary Table 3. Distributions of CCP genes according to their tendency to acquire high-frequency mutations (mutant alle frequency ≥ 25%)
A. Method to select top mutant genes for dMMR LS-BCs.
No. of genes mutant in the indicated number of tumors shown on the right	No. of dMMR LS-BCs	%		Gene	Affected pathway§
0	11	0
˵	˵	˵
1	6	54.5455		NACA	Transcription factor
	4	36.3636		ARID2	Epigenetic regulation (DNA methyltransferase)
	4	36.3636		BRD4	Epigenetic regulation (DNA methyltransferase)
	4	36.3636		KMT2C	Epigenetic regulation (DNA methyltransferase)
4	4	36.3636		PRKDC	DNA repair & integrity
	3	27.2727		ATM	DNA repair & integrity
	3	27.2727		ERBB2	Receptor tyrosine kinase signaling
	3	27.2727		FANCD2	DNA repair & integrity
	3	27.2727		FOLR1	Other function
	3	27.2727	18 genes	FUS	Splicing
	3	27.2727		KDR	Receptor tyrosine kinase signaling
	3	27.2727		KMT2D	Epigenetic regulation (DNA methyltransferase)
	3	27.2727		MYH11	Cytoskeleton
	3	27.2727		PIK3CA	PI3K signaling
	3	27.2727		PTEN	PI3K signaling
	3	27.2727		SETDB1	Epigenetic regulation (DNA methyltransferase)
	3	27.2727		SPEN	Notch signaling
13	3	27.2727		TP53	DNA repair & integrity
92	2	Cut-off 3/11 tumors (27%)
205	1
263	0
Total 578
B. Method to select top mutant genes for pMMR LS-BCs.
No. of genes mutant in the indicated number of tumors shown on the right	No. of pMMR LS-BCs	%		Gene	Affected pathway§
0	9	0
˵	˵	˵
	2	22.2222		ABCC6	Other function
	2	22.2222		BRD4	Epigenetic regulation (DNA methyltransferase)
	2	22.2222		GATA3	Transcription factor
	2	22.2222		KMT2C	Epigenetic regulation (DNA methyltransferase)
	2	22.2222		KMT2D	Epigenetic regulation (DNA methyltransferase)
	2	22.2222	11 genes	MTUS2	Other function
	2	22.2222		NACA	Transcription factor
	2	22.2222		NOTCH3	Notch signaling
	2	22.2222		SETD2	Epigenetic regulation (DNA methyltransferase)
	2	22.2222		STAT3	Immunity and inflammation
11	2	22.2222		TP53	DNA repair & integrity
59	1	Cut-off 2/9 tumors (22%)
508	0
Total 578
C. Method to select top mutant genes for NC-BCs.
No. of genes mutant in the indicated number of tumors shown on the right	No. of NC-BCs	%		Gene	Affected pathway§
0	10	0
˵	˵	˵
5	3	30		LTBP2	Other function
	3	30		MLLT4	Other function
	3	30	5 genes	NACA	Transcription factor
	3	30		SPEN	Notch signaling
	3	30		SYK	PI3K signaling
24	2	Cut-off 3/10 tumors (30%)
99	1
450	0
Total 578
§According to GeneCards (http://www.genecards.org) and relevant publications from PubMed (https://www.ncbi.nlm.nih.gov/pubmed).
¤Cancer Gene Census v85 (http://cancer.sanger.ac.uk/census) (719 genes, accessed May 14th 2018).
◊Samples from Porkka et al. 2017.
