# Supplementary material for: Does breast carcinoma belong to the Lynch syndrome tumor spectrum? – Somatic mutational profiles vs. ovarian and colorectal carcinomas
Source: Oncotarget. 2020 Apr 7;11(14):1244–56. doi: 10.18632/oncotarget.27538 (PMC7147090; doi:10.18632/oncotarget.27538)
Supplement: Supplementary file 6 [file oncotarget-11-1244-s006.xlsx]

## Sheet: Sheet1
Sample		Genome build	Read length	# READS (illumina PF, fastq)	# Bases (original input)	%GC	# Reads for B-trimming	# Reads after B-trimming	# Bases removed in B-trimming	% Bases lost in B-trim	# Bases after B-trim	# Reads for alignment	% Reads for alignment	# Bases for alignment	# Removed reads due to non-unique mapping	# Reads after non-unique mapping	% Removed reads due to non-unique mapping	# Bases after non-unique mapping	# Reads removed by rmdup	# Reads after rmdup	% Reads removed by rmdup	# Bases after rmdup	# Reads mapping to reference	% Reads mapping to reference	# Bases mapped to reference	% Bases mapping to reference	# Merged bases mapped to reference	% Merged bases mapping to reference	# Merged reads mapping to reference	% Merged reads mapping to reference	Target size	Mean target coverage	Off target bases	On target bases	Near target bases	% target bases 10x	% target bases 20x	% target bases 30x	% target bases 40x	% target bases 50x	% target bases 100x	Fold enrichment	% Target fraction	# Genotypes in target	# HOZ variants in target	# HET variants in target	Mean insert size	Genome 7-fold coverage (bps)	Genome 7-fold coverage (%)
BC1_31528T	Tumor	GRCh37	101, 101, 101, 101, 101, 101, 101	25917348	2617652148	43, 43, 43, 43, 43, 43, 43	25917348	25833432	20506167	0.0541667	2590119899	25833432	6.92222	2584842417	447082	25386350	0.120139	1709219947	16443874	8942476	4.40625	66193875	676772	0.18125	66193875	0.175694	NA	NA	NA	NA	4441442	9.36368	18702859	41588241	5168877	0.421613	0.072636	0.013227	0.004104	0.001445	0.000006	442.821533	4.41181	102596	1048	2976	146.123628	3221927	00:10:00
Sample		Genome build	Read length	# READS (illumina PF, fastq)	# Bases (original input)	%GC	# Reads for B-trimming	# Reads after B-trimming	# Bases removed in B-trimming	% Bases lost in B-trim	# Bases after B-trim	# Reads for alignment	% Reads for alignment	# Bases for alignment	# Removed reads due to non-unique mapping	# Reads after non-unique mapping	% Removed reads due to non-unique mapping	# Bases after non-unique mapping	# Reads removed by rmdup	# Reads after rmdup	% Reads removed by rmdup	# Bases after rmdup	# Reads mapping to reference	% Reads mapping to reference	# Bases mapped to reference	% Bases mapping to reference	# Merged bases mapped to reference	% Merged bases mapping to reference	# Merged reads mapping to reference	% Merged reads mapping to reference	Target size	Mean target coverage	Off target bases	On target bases	Near target bases	% target bases 10x	% target bases 20x	% target bases 30x	% target bases 40x	% target bases 50x	% target bases 100x	Fold enrichment	% Target fraction	# Genotypes in target	# HOZ variants in target	# HET variants in target	Mean insert size	Genome 7-fold coverage (bps)	Genome 7-fold coverage (%)
BC1_32140N	Normal	GRCh37	90	161467038	14532033420	43	161467038	161467038	24607599	00:17:00	14507425821	161467038	01:00:00	14338996949	3555066	157911972	0.152778	13787454781	122103928	35808044	5.25139	2946930485	33220548	1.42847	2946930485	1.40833	NA	NA	NA	NA	4441442	449.700291	403148303	1997317759	526740427	0.991995	0.990221	0.988327	0.986114	0.983617	0.968878	475.584653	4.73819	106741	5093	8050	222.713209	11246651	00:36:00
Sample		Genome build	Read length	# READS (illumina PF, fastq)	# Bases (original input)	%GC	# Reads for B-trimming	# Reads after B-trimming	# Bases removed in B-trimming	% Bases lost in B-trim	# Bases after B-trim	# Reads for alignment	% Reads for alignment	# Bases for alignment	# Removed reads due to non-unique mapping	# Reads after non-unique mapping	% Removed reads due to non-unique mapping	# Bases after non-unique mapping	# Reads removed by rmdup	# Reads after rmdup	% Reads removed by rmdup	# Bases after rmdup	# Reads mapping to reference	% Reads mapping to reference	# Bases mapped to reference	% Bases mapping to reference	# Merged bases mapped to reference	% Merged bases mapping to reference	# Merged reads mapping to reference	% Merged reads mapping to reference	Target size	Mean target coverage	Off target bases	On target bases	Near target bases	% target bases 10x	% target bases 20x	% target bases 30x	% target bases 40x	% target bases 50x	% target bases 100x	Fold enrichment	% Target fraction	# Genotypes in target	# HOZ variants in target	# HET variants in target	Mean insert size	Genome 7-fold coverage (bps)	Genome 7-fold coverage (%)
BC1_33203T	Tumor	GRCh37	90	120667558	10860080220	43	120667558	120667558	18638852	00:17:00	10841441368	120667558	01:00:00	10631897958	2625202	118042356	0.151389	10178723709	107093824	10948532	6.16319	748096581	8527454	0.490972	748096581	0.478472	NA	NA	NA	NA	4441442	102.868652	177631341	456885152	102430395	0.988544	0.981995	0.971956	0.955924	0.928022	0.547037	432.120513	4.30556	106722	3891	6424	181.960657	9226479	00:31:00
Sample		Genome build	Read length	# READS (illumina PF, fastq)	# Bases (original input)	%GC	# Reads for B-trimming	# Reads after B-trimming	# Bases removed in B-trimming	% Bases lost in B-trim	# Bases after B-trim	# Reads for alignment	% Reads for alignment	# Bases for alignment	# Removed reads due to non-unique mapping	# Reads after non-unique mapping	% Removed reads due to non-unique mapping	# Bases after non-unique mapping	# Reads removed by rmdup	# Reads after rmdup	% Reads removed by rmdup	# Bases after rmdup	# Reads mapping to reference	% Reads mapping to reference	# Bases mapped to reference	% Bases mapping to reference	# Merged bases mapped to reference	% Merged bases mapping to reference	# Merged reads mapping to reference	% Merged reads mapping to reference	Target size	Mean target coverage	Off target bases	On target bases	Near target bases	% target bases 10x	% target bases 20x	% target bases 30x	% target bases 40x	% target bases 50x	% target bases 100x	Fold enrichment	% Target fraction	# Genotypes in target	# HOZ variants in target	# HET variants in target	Mean insert size	Genome 7-fold coverage (bps)	Genome 7-fold coverage (%)
BC2_31426B	Normal	GRCh37	101, 101, 101, 101, 101, 101, 101	23345898	2357935698	45, 45, 45, 45, 45, 45, 45	23345898	23236198	22186352	0.0652778	2326564666	23236198	6.91181	2320231068	659181	22577017	0.195833	2155073744	8339542	14237475	2.48056	1323858262	13249661	3.94097	1323858262	3.89861	NA	NA	NA	NA	4441442	176.655878	356184308	784606837	178771822	0.99109	0.985003	0.978005	0.970113	0.960803	0.873786	414.434591	4.12917	106787	5011	7557	222.185269	10487185	00:35:00
Sample		Genome build	Read length	# READS (illumina PF, fastq)	# Bases (original input)	%GC	# Reads for B-trimming	# Reads after B-trimming	# Bases removed in B-trimming	% Bases lost in B-trim	# Bases after B-trim	# Reads for alignment	% Reads for alignment	# Bases for alignment	# Removed reads due to non-unique mapping	# Reads after non-unique mapping	% Removed reads due to non-unique mapping	# Bases after non-unique mapping	# Reads removed by rmdup	# Reads after rmdup	% Reads removed by rmdup	# Bases after rmdup	# Reads mapping to reference	% Reads mapping to reference	# Bases mapped to reference	% Bases mapping to reference	# Merged bases mapped to reference	% Merged bases mapping to reference	# Merged reads mapping to reference	% Merged reads mapping to reference	Target size	Mean target coverage	Off target bases	On target bases	Near target bases	% target bases 10x	% target bases 20x	% target bases 30x	% target bases 40x	% target bases 50x	% target bases 100x	Fold enrichment	% Target fraction	# Genotypes in target	# HOZ variants in target	# HET variants in target	Mean insert size	Genome 7-fold coverage (bps)	Genome 7-fold coverage (%)
BC2_31518T	Tumor	GRCh37	101, 101, 101, 101, 101, 101, 101	64536590	6518195590	42, 42, 42, 42, 42, 42, 42	64536590	64303607	52493840	0.05625	6446216005	64303607	6.91944	6436564230	1484343	62819264	0.159722	5422853132	51788840	11030424	5.57292	242298673	2431878	0.261806	242298673	0.258333	NA	NA	NA	NA	4441442	33.581859	65208274	149151881	26448423	0.914258	0.761615	0.559589	0.344331	0.181027	0.003721	431.708708	4.30139	106465	2343	3909	181.574961	6445685	00:22:00
Sample		Genome build	Read length	# READS (illumina PF, fastq)	# Bases (original input)	%GC	# Reads for B-trimming	# Reads after B-trimming	# Bases removed in B-trimming	% Bases lost in B-trim	# Bases after B-trim	# Reads for alignment	% Reads for alignment	# Bases for alignment	# Removed reads due to non-unique mapping	# Reads after non-unique mapping	% Removed reads due to non-unique mapping	# Bases after non-unique mapping	# Reads removed by rmdup	# Reads after rmdup	% Reads removed by rmdup	# Bases after rmdup	# Reads mapping to reference	% Reads mapping to reference	# Bases mapped to reference	% Bases mapping to reference	# Merged bases mapped to reference	% Merged bases mapping to reference	# Merged reads mapping to reference	% Merged reads mapping to reference	Target size	Mean target coverage	Off target bases	On target bases	Near target bases	% target bases 10x	% target bases 20x	% target bases 30x	% target bases 40x	% target bases 50x	% target bases 100x	Fold enrichment	% Target fraction	# Genotypes in target	# HOZ variants in target	# HET variants in target	Mean insert size	Genome 7-fold coverage (bps)	Genome 7-fold coverage (%)
BC4_31513N	Normal	GRCh37	90	67587070	6082836300	40	67587070	67587070	11092825	00:18:00	6071743475	67587070	01:00:00	5991150695	1149814	66437256	0.118056	5789209400	48645335	17791921	4.99792	1477105949	16692759	1.71528	1477105949	1.68611	NA	NA	NA	NA	4441442	182.714463	417694408	811515689	237616565	0.985003	0.973605	0.959788	0.940444	0.916067	0.749008	385.613432	3.84167	106778	5195	8014	227.673087	10790312	00:35:00
Sample		Genome build	Read length	# READS (illumina PF, fastq)	# Bases (original input)	%GC	# Reads for B-trimming	# Reads after B-trimming	# Bases removed in B-trimming	% Bases lost in B-trim	# Bases after B-trim	# Reads for alignment	% Reads for alignment	# Bases for alignment	# Removed reads due to non-unique mapping	# Reads after non-unique mapping	% Removed reads due to non-unique mapping	# Bases after non-unique mapping	# Reads removed by rmdup	# Reads after rmdup	% Reads removed by rmdup	# Bases after rmdup	# Reads mapping to reference	% Reads mapping to reference	# Bases mapped to reference	% Bases mapping to reference	# Merged bases mapped to reference	% Merged bases mapping to reference	# Merged reads mapping to reference	% Merged reads mapping to reference	Target size	Mean target coverage	Off target bases	On target bases	Near target bases	% target bases 10x	% target bases 20x	% target bases 30x	% target bases 40x	% target bases 50x	% target bases 100x	Fold enrichment	% Target fraction	# Genotypes in target	# HOZ variants in target	# HET variants in target	Mean insert size	Genome 7-fold coverage (bps)	Genome 7-fold coverage (%)
BC4_31514T	Tumor	GRCh37	90	147356722	13262104980	40	147356722	147356722	23849787	00:18:00	13238255193	147356722	01:00:00	12930456579	2462462	144894260	0.115972	12447332201	128234058	16660202	6.04306	1201496879	13742228	0.647917	1201496879	0.629167	NA	NA	NA	NA	4441442	184.616059	214942673	819961518	155735323	0.985699	0.975004	0.960344	0.938778	0.910417	0.727579	480.006598	4.78264	106726	3837	6372	164.996596	9080451	00:30:00
Sample		Genome build	VCP version	VCP start date	VCP finish date	Rundir	Read 1 phiX mean error rate	Read 1 phiX variance	Read 2 phiX mean error rate	Read 2 phiX variance	Read length	# READS (illumina PF, fastq)	# Bases (original input)	%GC	# Reads for B-trimming	# Reads after B-trimming	# Bases removed in B-trimming	% Bases lost in B-trim	# Bases after B-trim	# Reads for alignment	% Reads for alignment	# Bases for alignment	# Removed reads due to non-unique mapping	# Reads after non-unique mapping	% Removed reads due to non-unique mapping	# Bases after non-unique mapping	# Reads removed by rmdup	# Reads after rmdup	% Reads removed by rmdup	# Bases after rmdup	# Reads mapping to reference	% Reads mapping to reference	# Bases mapped to reference	% Bases mapping to reference	# Merged bases mapped to reference	% Merged bases mapping to reference	# Merged reads mapping to reference	% Merged reads mapping to reference	Target size	Mean target coverage	Off target bases	On target bases	Near target bases	% target bases 10x	% target bases 20x	% target bases 30x	% target bases 40x	% target bases 50x	% target bases 100x
BC5_8408B	Normal	GRCh37	03:06:00	2018-09-01	2018-09-02	160126_D00482_0099_AC8DWPANXX,160202_D00482_0101_BC8E0BANXX	0.55082,0.23705	18:07:00	0.65069,0.34465	19:37:00	101, 101, 101, 101, 101, 101, 101	23586010	2382187010	45, 45, 45, 45, 45, 45, 45	23586010	23476958	21405141	0.0625	2351609297	23476958	6.9125	2341306713	650706	22826252	0.191667	2099927192	7747565	15078687	2.28125	1328857496	13324727	3.92292	1328857496	3.87361	NA	NA	NA	NA	4441442	180.458506	367496942	801495988	153711274	0.990153	0.98373	0.976114	0.967767	0.957782	0.864732
Sample		Genome build	VCP version	VCP start date	VCP finish date	Rundir	Read 1 phiX mean error rate	Read 1 phiX variance	Read 2 phiX mean error rate	Read 2 phiX variance	Read length	# READS (illumina PF, fastq)	# Bases (original input)	%GC	# Reads for B-trimming	# Reads after B-trimming	# Bases removed in B-trimming	% Bases lost in B-trim	# Bases after B-trim	# Reads for alignment	% Reads for alignment	# Bases for alignment	# Removed reads due to non-unique mapping	# Reads after non-unique mapping	% Removed reads due to non-unique mapping	# Bases after non-unique mapping	# Reads removed by rmdup	# Reads after rmdup	% Reads removed by rmdup	# Bases after rmdup	# Reads mapping to reference	% Reads mapping to reference	# Bases mapped to reference	% Bases mapping to reference	# Merged bases mapped to reference	% Merged bases mapping to reference	# Merged reads mapping to reference	% Merged reads mapping to reference	Target size	Mean target coverage	Off target bases	On target bases	Near target bases	% target bases 10x	% target bases 20x	% target bases 30x	% target bases 40x	% target bases 50x	% target bases 100x
BC5_31495T	Tumor	GRCh37	03:06:00	2018-09-01	2018-09-01	160126_D00482_0099_AC8DWPANXX,160202_D00482_0101_BC8E0BANXX	0.55082,0.23705	18:07:00	0.65069,0.34465	19:37:00	101, 101, 101, 101, 101, 101, 101	22338250	2256163250	44, 44, 44, 44, 44, 44, 44	22338250	22269545	15234977	0.0472222	2235110491	22269545	6.92292	2229405406	598026	21671519	0.186111	1600005821	11476693	10194826	3.56806	452931822	4536923	1.41042	452931822	1.39444	NA	NA	NA	NA	4441442	69.074793	107576236	306791688	36052117	0.966773	0.930179	0.877193	0.803032	0.703783	0.174416
Sample		Genome build	VCP version	VCP start date	VCP finish date	Rundir	Read 1 phiX mean error rate	Read 1 phiX variance	Read 2 phiX mean error rate	Read 2 phiX variance	Read length	# READS (illumina PF, fastq)	# Bases (original input)	%GC	# Reads for B-trimming	# Reads after B-trimming	# Bases removed in B-trimming	% Bases lost in B-trim	# Bases after B-trim	# Reads for alignment	% Reads for alignment	# Bases for alignment	# Removed reads due to non-unique mapping	# Reads after non-unique mapping	% Removed reads due to non-unique mapping	# Bases after non-unique mapping	# Reads removed by rmdup	# Reads after rmdup	% Reads removed by rmdup	# Bases after rmdup	# Reads mapping to reference	% Reads mapping to reference	# Bases mapped to reference	% Bases mapping to reference	# Merged bases mapped to reference	% Merged bases mapping to reference	# Merged reads mapping to reference	% Merged reads mapping to reference	Target size	Mean target coverage	Off target bases	On target bases	Near target bases	% target bases 10x	% target bases 20x	% target bases 30x	% target bases 40x	% target bases 50x	% target bases 100x
BC5_31814T	Tumor	GRCh37	03:06:00	2018-09-02	2018-09-02	160126_D00482_0099_AC8DWPANXX,160202_D00482_0101_BC8E0BANXX	0.55082,0.23705	18:07:00	0.65069,0.34465	19:37:00	101, 101, 101, 101, 101, 101, 101	104671328	10571804128	43, 43, 43, 43, 43, 43, 43	104671328	104330758	78872811	0.0520833	10464084040	104330758	6.92153	10444842139	2551172	101779586	0.169444	7963128837	76402203	25377383	5.06875	321610285	3250120	0.215972	321610285	0.211111	NA	NA	NA	NA	4441442	44.043011	97425118	195614477	25620514	0.938677	5.87569	0.710664	0.54494	0.378893	0.018823
Sample		Genome build	VCP version	VCP start date	VCP finish date	Rundir	Read 1 phiX mean error rate	Read 1 phiX variance	Read 2 phiX mean error rate	Read 2 phiX variance	Read length	# READS (illumina PF, fastq)	# Bases (original input)	%GC	# Reads for B-trimming	# Reads after B-trimming	# Bases removed in B-trimming	% Bases lost in B-trim	# Bases after B-trim	# Reads for alignment	% Reads for alignment	# Bases for alignment	# Removed reads due to non-unique mapping	# Reads after non-unique mapping	% Removed reads due to non-unique mapping	# Bases after non-unique mapping	# Reads removed by rmdup	# Reads after rmdup	% Reads removed by rmdup	# Bases after rmdup	# Reads mapping to reference	% Reads mapping to reference	# Bases mapped to reference	% Bases mapping to reference	# Merged bases mapped to reference	% Merged bases mapping to reference	# Merged reads mapping to reference	% Merged reads mapping to reference	Target size	Mean target coverage	Off target bases	On target bases	Near target bases	% target bases 10x	% target bases 20x	% target bases 30x	% target bases 40x	% target bases 50x	% target bases 100x
BC6_7093B	Normal	GRCh37	03:06:00	2018-09-02	2018-09-02	160126_D00482_0099_AC8DWPANXX,160202_D00482_0101_BC8E0BANXX	0.55082,0.23705	18:07:00	0.65069,0.34465	19:37:00	101, 101, 101, 101, 101, 101, 101	22282924	2250575324	45, 45, 45, 45, 45, 45, 45	22282924	22192292	18765328	0.0576389	2224241510	22192292	6.91597	2217933901	653809	21538483	0.203472	2030145652	8619956	12918527	2.68611	1169860022	11702086	3.64722	1169860022	3.60972	NA	NA	NA	NA	4441442	154.496033	335665474	686185169	143676703	0.989811	0.984014	0.976477	0.96723	0.956362	0.833249
Sample		Genome build	VCP version	VCP start date	VCP finish date	Rundir	Read 1 phiX mean error rate	Read 1 phiX variance	Read 2 phiX mean error rate	Read 2 phiX variance	Read length	# READS (illumina PF, fastq)	# Bases (original input)	%GC	# Reads for B-trimming	# Reads after B-trimming	# Bases removed in B-trimming	% Bases lost in B-trim	# Bases after B-trim	# Reads for alignment	% Reads for alignment	# Bases for alignment	# Removed reads due to non-unique mapping	# Reads after non-unique mapping	% Removed reads due to non-unique mapping	# Bases after non-unique mapping	# Reads removed by rmdup	# Reads after rmdup	% Reads removed by rmdup	# Bases after rmdup	# Reads mapping to reference	% Reads mapping to reference	# Bases mapped to reference	% Bases mapping to reference	# Merged bases mapped to reference	% Merged bases mapping to reference	# Merged reads mapping to reference	% Merged reads mapping to reference	Target size	Mean target coverage	Off target bases	On target bases	Near target bases	% target bases 10x	% target bases 20x	% target bases 30x	% target bases 40x	% target bases 50x	% target bases 100x
BC6_31489T	Tumor	GRCh37	03:06:00	2018-09-02	2018-09-02	160126_D00482_0099_AC8DWPANXX,160202_D00482_0101_BC8E0BANXX	0.55082,0.23705	18:07:00	0.65069,0.34465	19:37:00	101, 101, 101, 101, 101, 101, 101	46177896	4663967496	48, 48, 48, 48, 48, 48, 48	46177896	46035244	38824621	0.0576389	4613165567	46035244	6.92292	4592282765	580360	45454884	0.0875	1539875826	14717692	30737192	2.21319	83954078	892010	0.134028	83954078	0.125	NA	NA	NA	NA	4441442	11.185425	27953637	49679416	4045614	0.517977	0.143063	0.026465	0.00428	0.001017	0.00005
Sample		Genome build	VCP version	VCP start date	VCP finish date	Rundir	Read 1 phiX mean error rate	Read 1 phiX variance	Read 2 phiX mean error rate	Read 2 phiX variance	Read length	# READS (illumina PF, fastq)	# Bases (original input)	%GC	# Reads for B-trimming	# Reads after B-trimming	# Bases removed in B-trimming	% Bases lost in B-trim	# Bases after B-trim	# Reads for alignment	% Reads for alignment	# Bases for alignment	# Removed reads due to non-unique mapping	# Reads after non-unique mapping	% Removed reads due to non-unique mapping	# Bases after non-unique mapping	# Reads removed by rmdup	# Reads after rmdup	% Reads removed by rmdup	# Bases after rmdup	# Reads mapping to reference	% Reads mapping to reference	# Bases mapped to reference	% Bases mapping to reference	# Merged bases mapped to reference	% Merged bases mapping to reference	# Merged reads mapping to reference	% Merged reads mapping to reference	Target size	Mean target coverage	Off target bases	On target bases	Near target bases	% target bases 10x	% target bases 20x	% target bases 30x	% target bases 40x	% target bases 50x	% target bases 100x
BC7_31512N	Normal	GRCh37	03:06:00	2018-09-01	2018-09-01	160126_D00482_0099_AC8DWPANXX,160202_D00482_0101_BC8E0BANXX	0.55082,0.23705	18:07:00	0.65069,0.34465	19:37:00	101, 101, 101, 101, 101, 101, 101	34101916	3444293516	42, 42, 42, 42, 42, 42, 42	34101916	33958722	31788134	0.0638889	3400484247	33958722	6.91528	3396860122	856890	33101832	0.174306	3080214530	26792452	6309380	5.45625	401957436	4013422	0.817361	401957436	0.810417	NA	NA	NA	NA	4441442	56.364167	90230271	250338178	59771110	0.967811	0.923537	0.849604	0.744512	0.611088	0.038754
Sample		Genome build	Method	Comments	VCP version	VCP start date	VCP finish date	Rundir	Read 1 phiX mean error rate	Read 1 phiX variance	Read 2 phiX mean error rate	Read 2 phiX variance	Read length	# READS (illumina PF, fastq)	# Bases (original input)	%GC	# Reads for B-trimming	# Reads after B-trimming	# Bases removed in B-trimming	% Bases lost in B-trim	# Bases after B-trim	# Reads for alignment	% Reads for alignment	# Bases for alignment	# Removed reads due to non-unique mapping	# Reads after non-unique mapping	% Removed reads due to non-unique mapping	# Bases after non-unique mapping	# Reads removed by rmdup	# Reads after rmdup	% Reads removed by rmdup	# Bases after rmdup	# Reads mapping to reference	% Reads mapping to reference	# Bases mapped to reference	% Bases mapping to reference	# Merged bases mapped to reference	% Merged bases mapping to reference	# Merged reads mapping to reference	% Merged reads mapping to reference	Target size	Mean target coverage	Off target bases	On target bases	Near target bases	% target bases 10x	% target bases 20x	% target bases 30x	% target bases 40x
BC7_33223T	Tumor	GRCh37	CCP_pool1_6plex_200ng	Accel1S_pre10_post10	03:06:00	2019-09-16	2019-09-17						90	53127686	4781491740	41	53127686	53127686	8362289	00:17:00	4773129451	53127686	01:00:00	4677203011	1050884	52076802	0.1375	4470528294	47782018	4294784	6.24583	266518018	3044471	0.397917	266518018	0.386806	NA	NA	NA	NA	4441442	35.001722	70638396	155458120	35783176	0.944639	0.780807	0.588426	0.388695
Sample		Genome build	Method	Comments	VCP version	VCP start date	VCP finish date	Rundir	Read 1 phiX mean error rate	Read 1 phiX variance	Read 2 phiX mean error rate	Read 2 phiX variance	Read length	# READS (illumina PF, fastq)	# Bases (original input)	%GC	# Reads for B-trimming	# Reads after B-trimming	# Bases removed in B-trimming	% Bases lost in B-trim	# Bases after B-trim	# Reads for alignment	% Reads for alignment	# Bases for alignment	# Removed reads due to non-unique mapping	# Reads after non-unique mapping	% Removed reads due to non-unique mapping	# Bases after non-unique mapping	# Reads removed by rmdup	# Reads after rmdup	% Reads removed by rmdup	# Bases after rmdup	# Reads mapping to reference	% Reads mapping to reference	# Bases mapped to reference	% Bases mapping to reference	# Merged bases mapped to reference	% Merged bases mapping to reference	# Merged reads mapping to reference	% Merged reads mapping to reference	Target size	Mean target coverage	Off target bases	On target bases	Near target bases	% target bases 10x	% target bases 20x	% target bases 30x	% target bases 40x
BC8_33226T	Tumor	GRCh37	CCP_pool2_6plex_200ng	Accel1S_pre10_post10	03:06:00	2019-09-16	2019-09-17						90	163962692	14756642280	41	163962692	163962692	25806698	00:17:00	14730835582	163962692	01:00:00	14471205195	2881342	161081350	0.122222	13957121050	141120058	19961292	5.97708	1506244580	17117386	0.725	1506244580	0.709028	NA	NA	NA	NA	4441442	225.595391	268722210	1001968846	221364135	0.990304	0.985946	0.980226	0.973267
Sample		Genome build	Method	Comments	VCP version	VCP start date	VCP finish date	Rundir	Read 1 phiX mean error rate	Read 1 phiX variance	Read 2 phiX mean error rate	Read 2 phiX variance	Read length	# READS (illumina PF, fastq)	# Bases (original input)	%GC	# Reads for B-trimming	# Reads after B-trimming	# Bases removed in B-trimming	% Bases lost in B-trim	# Bases after B-trim	# Reads for alignment	% Reads for alignment	# Bases for alignment	# Removed reads due to non-unique mapping	# Reads after non-unique mapping	% Removed reads due to non-unique mapping	# Bases after non-unique mapping	# Reads removed by rmdup	# Reads after rmdup	% Reads removed by rmdup	# Bases after rmdup	# Reads mapping to reference	% Reads mapping to reference	# Bases mapped to reference	% Bases mapping to reference	# Merged bases mapped to reference	% Merged bases mapping to reference	# Merged reads mapping to reference	% Merged reads mapping to reference	Target size	Mean target coverage	Off target bases	On target bases	Near target bases	% target bases 10x	% target bases 20x	% target bases 30x	% target bases 40x
BC8_TY319971B	Normal	GRCh37	CCP_pool2_6plex_200ng	Accel1S_pre10_post10	03:06:00	2019-09-16	2019-09-17						90	129791458	11681231220	43	129791458	129791458	19741353	00:17:00	11661489867	129791458	01:00:00	11538011682	2938098	126853360	0.156944	11110207004	84739330	42114030	4.53403	3579613577	40287734	2.15556	3579613577	2.12778	NA	NA	NA	NA	4441442	539.446945	417193545	2395922318	747549247	0.992382	0.990186	0.987829	0.985238
Sample		Genome build	Method	Comments	VCP version	VCP start date	VCP finish date	Rundir	Read 1 phiX mean error rate	Read 1 phiX variance	Read 2 phiX mean error rate	Read 2 phiX variance	Read length	# READS (illumina PF, fastq)	# Bases (original input)	%GC	# Reads for B-trimming	# Reads after B-trimming	# Bases removed in B-trimming	% Bases lost in B-trim	# Bases after B-trim	# Reads for alignment	% Reads for alignment	# Bases for alignment	# Removed reads due to non-unique mapping	# Reads after non-unique mapping	% Removed reads due to non-unique mapping	# Bases after non-unique mapping	# Reads removed by rmdup	# Reads after rmdup	% Reads removed by rmdup	# Bases after rmdup	# Reads mapping to reference	% Reads mapping to reference	# Bases mapped to reference	% Bases mapping to reference	# Merged bases mapped to reference	% Merged bases mapping to reference	# Merged reads mapping to reference	% Merged reads mapping to reference	Target size	Mean target coverage	Off target bases	On target bases	Near target bases	% target bases 10x	% target bases 20x	% target bases 30x	% target bases 40x
BC9_31496N	Normal	GRCh37	CCP_pool1_6plex_200ng	Accel1S_pre10_post10	03:06:00	2019-09-16	2019-09-17						90	158846904	14296221360	42	158846904	158846904	24790344	00:17:00	14271431016	158846904	01:00:00	14060631280	3323102	155523802	0.145139	13549641902	131806806	23716996	5.7625	1886063728	21349494	0.933333	1886063728	0.915972	NA	NA	NA	NA	4441442	288.128151	300891311	1279704473	290235191	0.990218	0.986066	0.98156	0.976488
Sample		Genome build	Method	Comments	VCP version	VCP start date	VCP finish date	Rundir	Read 1 phiX mean error rate	Read 1 phiX variance	Read 2 phiX mean error rate	Read 2 phiX variance	Read length	# READS (illumina PF, fastq)	# Bases (original input)	%GC	# Reads for B-trimming	# Reads after B-trimming	# Bases removed in B-trimming	% Bases lost in B-trim	# Bases after B-trim	# Reads for alignment	% Reads for alignment	# Bases for alignment	# Removed reads due to non-unique mapping	# Reads after non-unique mapping	% Removed reads due to non-unique mapping	# Bases after non-unique mapping	# Reads removed by rmdup	# Reads after rmdup	% Reads removed by rmdup	# Bases after rmdup	# Reads mapping to reference	% Reads mapping to reference	# Bases mapped to reference	% Bases mapping to reference	# Merged bases mapped to reference	% Merged bases mapping to reference	# Merged reads mapping to reference	% Merged reads mapping to reference	Target size	Mean target coverage	Off target bases	On target bases	Near target bases	% target bases 10x	% target bases 20x	% target bases 30x	% target bases 40x
BC9_33225T	Tumor	GRCh37	CCP_pool1_6plex_200ng	Accel1S_pre10_post10	03:06:00	2019-09-16	2019-09-17						90	149040010	13413600900	42	149040010	149040010	23142969	00:17:00	13390457931	149040010	01:00:00	13114083905	3048982	145991028	0.142361	12568916119	133264446	12726582	6.20972	849870167	9704831	0.452083	849870167	0.440278	NA	NA	NA	NA	4441442	117.037825	203799212	519816710	113575217	0.989072	0.982962	0.97373	0.959516
Sample		Genome build	Method	Comments	VCP version	VCP start date	VCP finish date	Rundir	Read 1 phiX mean error rate	Read 1 phiX variance	Read 2 phiX mean error rate	Read 2 phiX variance	Read length	# READS (illumina PF, fastq)	# Bases (original input)	%GC	# Reads for B-trimming	# Reads after B-trimming	# Bases removed in B-trimming	% Bases lost in B-trim	# Bases after B-trim	# Reads for alignment	% Reads for alignment	# Bases for alignment	# Removed reads due to non-unique mapping	# Reads after non-unique mapping	% Removed reads due to non-unique mapping	# Bases after non-unique mapping	# Reads removed by rmdup	# Reads after rmdup	% Reads removed by rmdup	# Bases after rmdup	# Reads mapping to reference	% Reads mapping to reference	# Bases mapped to reference	% Bases mapping to reference	# Merged bases mapped to reference	% Merged bases mapping to reference	# Merged reads mapping to reference	% Merged reads mapping to reference	Target size	Mean target coverage	Off target bases	On target bases	Near target bases	% target bases 10x	% target bases 20x	% target bases 30x	% target bases 40x
BC10_33220N	Normal	GRCh37	CCP_pool2_6plex_200ng	Accel1S_pre10_post10	03:06:00	2019-09-16	2019-09-16						90	29875610	2688804900	43	29875610	29875610	4812366	00:18:00	2683992534	29875610	01:00:00	2655025109	636904	29238706	0.147917	2517745403	26583856	2654850	6.17917	155577263	1763454	0.409722	155577263	0.402083	NA	NA	NA	NA	4441442	17.690206	43062822	78570022	30378384	0.825834	0.379846	0.095499	0.017167
Sample		Genome build	Method	Comments	VCP version	VCP start date	VCP finish date	Rundir	Read 1 phiX mean error rate	Read 1 phiX variance	Read 2 phiX mean error rate	Read 2 phiX variance	Read length	# READS (illumina PF, fastq)	# Bases (original input)	%GC	# Reads for B-trimming	# Reads after B-trimming	# Bases removed in B-trimming	% Bases lost in B-trim	# Bases after B-trim	# Reads for alignment	% Reads for alignment	# Bases for alignment	# Removed reads due to non-unique mapping	# Reads after non-unique mapping	% Removed reads due to non-unique mapping	# Bases after non-unique mapping	# Reads removed by rmdup	# Reads after rmdup	% Reads removed by rmdup	# Bases after rmdup	# Reads mapping to reference	% Reads mapping to reference	# Bases mapped to reference	% Bases mapping to reference	# Merged bases mapped to reference	% Merged bases mapping to reference	# Merged reads mapping to reference	% Merged reads mapping to reference	Target size	Mean target coverage	Off target bases	On target bases	Near target bases	% target bases 10x	% target bases 20x	% target bases 30x	% target bases 40x
BC10_33221T	Tumor	GRCh37	CCP_pool2_6plex_200ng	Accel1S_pre10_post10	03:06:00	2019-09-16	2019-09-17						90	80798666	7271879940	40	80798666	80798666	13200277	00:18:00	7258679663	80798666	01:00:00	7099869779	1401214	79397452	0.120139	6791691815	73717111	5680341	6.33611	318779811	3650079	0.313889	318779811	0.304167	NA	NA	NA	NA	4441442	40.373716	92578493	179317520	41292879	0.917489	0.748397	0.590378	0.449712
Sample		Genome build	VCP version	VCP start date	VCP finish date	Rundir	Read 1 phiX mean error rate	Read 1 phiX variance	Read 2 phiX mean error rate	Read 2 phiX variance	Read length	# READS (illumina PF, fastq)	# Bases (original input)	%GC	# Reads for B-trimming	# Reads after B-trimming	# Bases removed in B-trimming	% Bases lost in B-trim	# Bases after B-trim	# Reads for alignment	% Reads for alignment	# Bases for alignment	# Removed reads due to non-unique mapping	# Reads after non-unique mapping	% Removed reads due to non-unique mapping	# Bases after non-unique mapping	# Reads removed by rmdup	# Reads after rmdup	% Reads removed by rmdup	# Bases after rmdup	# Reads mapping to reference	% Reads mapping to reference	# Bases mapped to reference	% Bases mapping to reference	# Merged bases mapped to reference	% Merged bases mapping to reference	# Merged reads mapping to reference	% Merged reads mapping to reference	Target size	Mean target coverage	Off target bases	On target bases	Near target bases	% target bases 10x	% target bases 20x	% target bases 30x	% target bases 40x	% target bases 50x	% target bases 100x
BC11_8391B	Normal	GRCh37	03:06:00	2018-09-02	2018-09-02	160126_D00482_0099_AC8DWPANXX,160202_D00482_0101_BC8E0BANXX	0.55082,0.23705	18:07:00	0.65069,0.34465	19:37:00	101, 101, 101, 101, 101, 101, 101	21031256	2124156856	45, 45, 45, 45, 45, 45, 45	21031256	20933697	19013983	0.0625	2096968294	20933697	6.9125	2090609422	600668	20333029	0.198611	1872853591	7583545	12749484	2.50417	1116852069	11181117	3.69167	1116852069	3.65139	NA	NA	NA	NA	4441442	148.642671	316899960	660187803	135552360	0.989822	0.983287	0.975205	0.965199	0.95232	0.810683
Sample		Genome build	VCP version	VCP start date	VCP finish date	Rundir	Read 1 phiX mean error rate	Read 1 phiX variance	Read 2 phiX mean error rate	Read 2 phiX variance	Read length	# READS (illumina PF, fastq)	# Bases (original input)	%GC	# Reads for B-trimming	# Reads after B-trimming	# Bases removed in B-trimming	% Bases lost in B-trim	# Bases after B-trim	# Reads for alignment	% Reads for alignment	# Bases for alignment	# Removed reads due to non-unique mapping	# Reads after non-unique mapping	% Removed reads due to non-unique mapping	# Bases after non-unique mapping	# Reads removed by rmdup	# Reads after rmdup	% Reads removed by rmdup	# Bases after rmdup	# Reads mapping to reference	% Reads mapping to reference	# Bases mapped to reference	% Bases mapping to reference	# Merged bases mapped to reference	% Merged bases mapping to reference	# Merged reads mapping to reference	% Merged reads mapping to reference	Target size	Mean target coverage	Off target bases	On target bases	Near target bases	% target bases 10x	% target bases 20x	% target bases 30x	% target bases 40x	% target bases 50x	% target bases 100x
BC11_31501T	Tumor	GRCh37	03:06:00	2018-09-01	2018-09-01	160126_D00482_0099_AC8DWPANXX,160202_D00482_0101_BC8E0BANXX	0.55082,0.23705	18:07:00	0.65069,0.34465	19:37:00	101, 101, 101, 101, 101, 101, 101	44693554	4514048954	44, 44, 44, 44, 44, 44, 44	44693554	44528574	37156455	0.0569444	4462919993	44528574	6.91875	4450405871	1297581	43230993	0.201389	3686340368	30636811	12594182	4.76042	626757177	6287006	0.977083	626757177	0.963889	NA	NA	NA	NA	4441442	80.254446	216846928	356445467	49419017	0.981131	0.964931	0.941186	0.903134	0.844647	0.261178
Sample		Genome build	Method	Comments	VCP version	VCP start date	VCP finish date	Rundir	Read 1 phiX mean error rate	Read 1 phiX variance	Read 2 phiX mean error rate	Read 2 phiX variance	Read length	# READS (illumina PF, fastq)	# Bases (original input)	%GC	# Reads for B-trimming	# Reads after B-trimming	# Bases removed in B-trimming	% Bases lost in B-trim	# Bases after B-trim	# Reads for alignment	% Reads for alignment	# Bases for alignment	# Removed reads due to non-unique mapping	# Reads after non-unique mapping	% Removed reads due to non-unique mapping	# Bases after non-unique mapping	# Reads removed by rmdup	# Reads after rmdup	% Reads removed by rmdup	# Bases after rmdup	# Reads mapping to reference	% Reads mapping to reference	# Bases mapped to reference	% Bases mapping to reference	# Merged bases mapped to reference	% Merged bases mapping to reference	# Merged reads mapping to reference	% Merged reads mapping to reference	Target size	Mean target coverage	Off target bases	On target bases	Near target bases	% target bases 10x	% target bases 20x	% target bases 30x	% target bases 40x
BC11_31533T	Tumor	GRCh37	CCP_pool3_6plex_200ng	Accel1S_pre10_post10	03:06:00	2019-09-16	2019-09-19						90	426186226	38356760340	41	426186226	426186226	67431757	00:18:00	38289328583	426186226	01:00:00	37799778993	8279756	417906470	0.134722	36426842196	311491383	106415087	5.07569	8801303647	99405235	1.61944	8801303647	1.59375	NA	NA	NA	NA	4441442	1034.477467	2934071410	4594571670	1229116880	0.993307	0.992391	0.991529	0.99082
Sample		Genome build	VCP version	VCP start date	VCP finish date	Rundir	Read 1 phiX mean error rate	Read 1 phiX variance	Read 2 phiX mean error rate	Read 2 phiX variance	Read length	# READS (illumina PF, fastq)	# Bases (original input)	%GC	# Reads for B-trimming	# Reads after B-trimming	# Bases removed in B-trimming	% Bases lost in B-trim	# Bases after B-trim	# Reads for alignment	% Reads for alignment	# Bases for alignment	# Removed reads due to non-unique mapping	# Reads after non-unique mapping	% Removed reads due to non-unique mapping	# Bases after non-unique mapping	# Reads removed by rmdup	# Reads after rmdup	% Reads removed by rmdup	# Bases after rmdup	# Reads mapping to reference	% Reads mapping to reference	# Bases mapped to reference	% Bases mapping to reference	# Merged bases mapped to reference	% Merged bases mapping to reference	# Merged reads mapping to reference	% Merged reads mapping to reference	Target size	Mean target coverage	Off target bases	On target bases	Near target bases	% target bases 10x	% target bases 20x	% target bases 30x	% target bases 40x	% target bases 50x	% target bases 100x
BC12_8623B	Normal	GRCh37	03:06:00	2018-09-01	2018-09-01	160126_D00482_0099_AC8DWPANXX,160202_D00482_0101_BC8E0BANXX	0.55082,0.23705	18:07:00	0.65069,0.34465	19:37:00	101, 101, 101, 101, 101, 101, 101	22394040	2261798040	45, 45, 45, 45, 45, 45, 45	22394040	22267833	23218210	0.0715278	2227899711	22267833	6.90556	2222398444	622635	21645198	0.193056	2019641806	8986243	12658955	2.78681	1124499599	11259012	3.49167	1124499599	3.45278	NA	NA	NA	NA	4441442	144.679971	329269637	642587701	148727189	0.990856	0.985117	0.977783	0.968875	0.957663	0.820599
Sample		Genome build	VCP version	VCP start date	VCP finish date	Rundir	Read 1 phiX mean error rate	Read 1 phiX variance	Read 2 phiX mean error rate	Read 2 phiX variance	Read length	# READS (illumina PF, fastq)	# Bases (original input)	%GC	# Reads for B-trimming	# Reads after B-trimming	# Bases removed in B-trimming	% Bases lost in B-trim	# Bases after B-trim	# Reads for alignment	% Reads for alignment	# Bases for alignment	# Removed reads due to non-unique mapping	# Reads after non-unique mapping	% Removed reads due to non-unique mapping	# Bases after non-unique mapping	# Reads removed by rmdup	# Reads after rmdup	% Reads removed by rmdup	# Bases after rmdup	# Reads mapping to reference	% Reads mapping to reference	# Bases mapped to reference	% Bases mapping to reference	# Merged bases mapped to reference	% Merged bases mapping to reference	# Merged reads mapping to reference	% Merged reads mapping to reference	Target size	Mean target coverage	Off target bases	On target bases	Near target bases	% target bases 10x	% target bases 20x	% target bases 30x	% target bases 40x	% target bases 50x	% target bases 100x
BC12_31491T	Tumor	GRCh37	03:06:00	2018-09-01	2018-09-02	160126_D00482_0099_AC8DWPANXX,160202_D00482_0101_BC8E0BANXX	0.55082,0.23705	18:07:00	0.65069,0.34465	19:37:00	101, 101, 101, 101, 101, 101, 101	73770968	7450867768	44, 44, 44, 44, 44, 44, 44	73770968	73398153	70533047	0.0659722	7348446581	73398153	6.90903	7330927801	2143751	71254402	0.202083	6584678919	54559674	16694728	5.13611	1138859965	11402266	1.07361	1138859965	1.06111	NA	NA	NA	NA	4441442	142.048578	384622904	630900519	117118641	0.990516	0.985168	0.978793	0.971294	6.68125	0.855128
Sample		Genome build	VCP version	VCP start date	VCP finish date	Rundir	Read 1 phiX mean error rate	Read 1 phiX variance	Read 2 phiX mean error rate	Read 2 phiX variance	Read length	# READS (illumina PF, fastq)	# Bases (original input)	%GC	# Reads for B-trimming	# Reads after B-trimming	# Bases removed in B-trimming	% Bases lost in B-trim	# Bases after B-trim	# Reads for alignment	% Reads for alignment	# Bases for alignment	# Removed reads due to non-unique mapping	# Reads after non-unique mapping	% Removed reads due to non-unique mapping	# Bases after non-unique mapping	# Reads removed by rmdup	# Reads after rmdup	% Reads removed by rmdup	# Bases after rmdup	# Reads mapping to reference	% Reads mapping to reference	# Bases mapped to reference	% Bases mapping to reference	# Merged bases mapped to reference	% Merged bases mapping to reference	# Merged reads mapping to reference	% Merged reads mapping to reference	Target size	Mean target coverage	Off target bases	On target bases	Near target bases	% target bases 10x	% target bases 20x	% target bases 30x	% target bases 40x	% target bases 50x	% target bases 100x
BC13_7756B	Normal	GRCh37	03:06:00	2018-09-02	2018-09-02	160126_D00482_0099_AC8DWPANXX,160202_D00482_0101_BC8E0BANXX	0.55082,0.23705	18:07:00	0.65069,0.34465	19:37:00	101, 101, 101, 101, 101, 101, 101	44408848	4485293648	46, 46, 46, 46, 46, 46, 46	44408848	44192231	43362793	0.0673611	4423645643	44192231	6.91042	4410808638	1401232	42790999	0.219444	3948159111	30804178	11986821	4.81667	877445341	8776112	1.37222	877445341	1.35833	NA	NA	NA	NA	4441442	129.51265	177907120	575222924	118282183	0.99082	0.984216	0.974993	0.962961	0.946262	0.704488
Sample		Genome build	VCP version	VCP start date	VCP finish date	Rundir	Read 1 phiX mean error rate	Read 1 phiX variance	Read 2 phiX mean error rate	Read 2 phiX variance	Read length	# READS (illumina PF, fastq)	# Bases (original input)	%GC	# Reads for B-trimming	# Reads after B-trimming	# Bases removed in B-trimming	% Bases lost in B-trim	# Bases after B-trim	# Reads for alignment	% Reads for alignment	# Bases for alignment	# Removed reads due to non-unique mapping	# Reads after non-unique mapping	% Removed reads due to non-unique mapping	# Bases after non-unique mapping	# Reads removed by rmdup	# Reads after rmdup	% Reads removed by rmdup	# Bases after rmdup	# Reads mapping to reference	% Reads mapping to reference	# Bases mapped to reference	% Bases mapping to reference	# Merged bases mapped to reference	% Merged bases mapping to reference	# Merged reads mapping to reference	% Merged reads mapping to reference	Target size	Mean target coverage	Off target bases	On target bases	Near target bases	% target bases 10x	% target bases 20x	% target bases 30x	% target bases 40x	% target bases 50x	% target bases 100x
BC13_31486T	Tumor	GRCh37	03:06:00	2018-09-02	2018-09-02	160126_D00482_0099_AC8DWPANXX,160202_D00482_0101_BC8E0BANXX	0.55082,0.23705	18:07:00	0.65069,0.34465	19:37:00	101, 101, 101, 101, 101, 101, 101	31332006	3164532606	41, 41, 41, 41, 41, 41, 41	31332006	31198417	29299516	0.0645833	3123912784	31198417	6.91458	3116027721	698899	30499518	0.154861	2777997770	27150981	3348537	6.01806	67382423	680095	0.150694	67382423	0.147917	NA	NA	NA	NA	4441442	7.652566	25635751	33988430	7110102	0.321697	0.028868	0.002367	0.000591	0.000153	0.000024
Sample		Genome build	Method	Comments	VCP version	VCP start date	VCP finish date	Rundir	Read 1 phiX mean error rate	Read 1 phiX variance	Read 2 phiX mean error rate	Read 2 phiX variance	Read length	# READS (illumina PF, fastq)	# Bases (original input)	%GC	# Reads for B-trimming	# Reads after B-trimming	# Bases removed in B-trimming	% Bases lost in B-trim	# Bases after B-trim	# Reads for alignment	% Reads for alignment	# Bases for alignment	# Removed reads due to non-unique mapping	# Reads after non-unique mapping	% Removed reads due to non-unique mapping	# Bases after non-unique mapping	# Reads removed by rmdup	# Reads after rmdup	% Reads removed by rmdup	# Bases after rmdup	# Reads mapping to reference	% Reads mapping to reference	# Bases mapped to reference	% Bases mapping to reference	# Merged bases mapped to reference	% Merged bases mapping to reference	# Merged reads mapping to reference	% Merged reads mapping to reference	Target size	Mean target coverage	Off target bases	On target bases	Near target bases	% target bases 10x	% target bases 20x	% target bases 30x	% target bases 40x
BC14_7088B	Normal	GRCh37	CCP_pool2_6plex_200ng	Accel1S_pre10_post10	03:06:00	2019-09-20	2019-09-21						90	133782564	12040430760	43	133782564	133782564	20275007	00:17:00	12020155753	133782564	01:00:00	11890170756	3118418	130664146	0.161806	11424136515	92041170	38622976	4.77778	3246528472	36551212	1.89722	3246528472	1.87222	NA	NA	NA	NA	4441442	497.052055	403646083	2207627875	615129210	0.992573	0.990534	0.988044	0.985383
Sample		Genome build	Method	Comments	VCP version	VCP start date	VCP finish date	Rundir	Read 1 phiX mean error rate	Read 1 phiX variance	Read 2 phiX mean error rate	Read 2 phiX variance	Read length	# READS (illumina PF, fastq)	# Bases (original input)	%GC	# Reads for B-trimming	# Reads after B-trimming	# Bases removed in B-trimming	% Bases lost in B-trim	# Bases after B-trim	# Reads for alignment	% Reads for alignment	# Bases for alignment	# Removed reads due to non-unique mapping	# Reads after non-unique mapping	% Removed reads due to non-unique mapping	# Bases after non-unique mapping	# Reads removed by rmdup	# Reads after rmdup	% Reads removed by rmdup	# Bases after rmdup	# Reads mapping to reference	% Reads mapping to reference	# Bases mapped to reference	% Bases mapping to reference	# Merged bases mapped to reference	% Merged bases mapping to reference	# Merged reads mapping to reference	% Merged reads mapping to reference	Target size	Mean target coverage	Off target bases	On target bases	Near target bases	% target bases 10x	% target bases 20x	% target bases 30x	% target bases 40x
BC14_33229T	Tumor	GRCh37	CCP_pool1_6plex_200ng	Accel1S_pre10_post10	03:06:00	2019-09-16	2019-09-16						90	64821150	5833903500	40	64821150	64821150	10637113	00:18:00	5823266387	64821150	01:00:00	5674310125	1176022	63645128	0.125694	5411427216	59274109	4371019	6.35	227780342	2619952	0.280556	227780342	0.270833	NA	NA	NA	NA	4441442	28.932579	66660351	128502370	28113957	0.863143	0.632167	0.430195	0.258802
Sample		Genome build	VCP version	VCP start date	VCP finish date	Rundir	Read 1 phiX mean error rate	Read 1 phiX variance	Read 2 phiX mean error rate	Read 2 phiX variance	Read length	# READS (illumina PF, fastq)	# Bases (original input)	%GC	# Reads for B-trimming	# Reads after B-trimming	# Bases removed in B-trimming	% Bases lost in B-trim	# Bases after B-trim	# Reads for alignment	% Reads for alignment	# Bases for alignment	# Removed reads due to non-unique mapping	# Reads after non-unique mapping	% Removed reads due to non-unique mapping	# Bases after non-unique mapping	# Reads removed by rmdup	# Reads after rmdup	% Reads removed by rmdup	# Bases after rmdup	# Reads mapping to reference	% Reads mapping to reference	# Bases mapped to reference	% Bases mapping to reference	# Merged bases mapped to reference	% Merged bases mapping to reference	# Merged reads mapping to reference	% Merged reads mapping to reference	Target size	Mean target coverage	Off target bases	On target bases	Near target bases	% target bases 10x	% target bases 20x	% target bases 30x	% target bases 40x	% target bases 50x	% target bases 100x
BC15_31696T	Tumor	GRCh37	03:06:00	2018-08-31	2018-08-31	160818_D00482_0128_AC9WAEANXX	0.22984	0.278472	0.42260	6.56806	101	50051214	5055172614	46	50051214	49735055	44968535	0.0618056	4981265672	49735055	6.90069	4973744552	1156416	48578639	0.160417	3986164103	37615675	10962964	5.21875	227175117	2291601	0.318056	227175117	0.311806	NA	NA	NA	NA	4441442	22.179829	106556692	98510422	20131214	0.895636	0.575757	1.52292	0.057535	0.016862	0.000155
Sample		Genome build	VCP version	VCP start date	VCP finish date	Rundir	Read 1 phiX mean error rate	Read 1 phiX variance	Read 2 phiX mean error rate	Read 2 phiX variance	Read length	# READS (illumina PF, fastq)	# Bases (original input)	%GC	# Reads for B-trimming	# Reads after B-trimming	# Bases removed in B-trimming	% Bases lost in B-trim	# Bases after B-trim	# Reads for alignment	% Reads for alignment	# Bases for alignment	# Removed reads due to non-unique mapping	# Reads after non-unique mapping	% Removed reads due to non-unique mapping	# Bases after non-unique mapping	# Reads removed by rmdup	# Reads after rmdup	% Reads removed by rmdup	# Bases after rmdup	# Reads mapping to reference	% Reads mapping to reference	# Bases mapped to reference	% Bases mapping to reference	# Merged bases mapped to reference	% Merged bases mapping to reference	# Merged reads mapping to reference	% Merged reads mapping to reference	Target size	Mean target coverage	Off target bases	On target bases	Near target bases	% target bases 10x	% target bases 20x	% target bases 30x	% target bases 40x	% target bases 50x	% target bases 100x
BC15_31697N	Normal	GRCh37	03:06:00	2018-08-31	2018-09-01	160818_D00482_0128_AC9WAEANXX	0.22984	0.278472	0.42260	6.56806	101	78916154	7970531554	45	78916154	78469664	59896915	0.0520833	7869329976	78469664	6.90486	7851187962	1831388	76638276	0.161111	5774106797	47774768	28863508	4.20417	1002164562	10046385	0.884028	1002164562	0.872917	NA	NA	NA	NA	4441442	147.758904	249976685	656262603	90439380	0.982894	0.972789	0.961605	0.949521	0.935502	0.807273
Sample		Genome build	Method	Comments	VCP version	VCP start date	VCP finish date	Rundir	Read 1 phiX mean error rate	Read 1 phiX variance	Read 2 phiX mean error rate	Read 2 phiX variance	Read length	# READS (illumina PF, fastq)	# Bases (original input)	%GC	# Reads for B-trimming	# Reads after B-trimming	# Bases removed in B-trimming	% Bases lost in B-trim	# Bases after B-trim	# Reads for alignment	% Reads for alignment	# Bases for alignment	# Removed reads due to non-unique mapping	# Reads after non-unique mapping	% Removed reads due to non-unique mapping	# Bases after non-unique mapping	# Reads removed by rmdup	# Reads after rmdup	% Reads removed by rmdup	# Bases after rmdup	# Reads mapping to reference	% Reads mapping to reference	# Bases mapped to reference	% Bases mapping to reference	# Merged bases mapped to reference	% Merged bases mapping to reference	# Merged reads mapping to reference	% Merged reads mapping to reference	Target size	Mean target coverage	Off target bases	On target bases	Near target bases	% target bases 10x	% target bases 20x	% target bases 30x	% target bases 40x
BC16_31695N	Normal	GRCh37	CCP_pool7_6plex_200ng	Accel1S_pre10_post10	03:06:00	2019-09-16	2019-09-18						90	268399846	24155986140	40	268399846	268399846	42292981	00:18:00	24113693159	268399846	01:00:00	23811324496	4895574	263504272	0.126389	23064094941	245957248	17547024	6.36389	1249320153	14121440	0.365278	1249320153	0.359028	NA	NA	NA	NA	4441442	203.214112	127647412	902563690	206652411	0.985681	0.973396	0.959268	0.941309
Sample		Genome build	Method	Comments	VCP version	VCP start date	VCP finish date	Rundir	Read 1 phiX mean error rate	Read 1 phiX variance	Read 2 phiX mean error rate	Read 2 phiX variance	Read length	# READS (illumina PF, fastq)	# Bases (original input)	%GC	# Reads for B-trimming	# Reads after B-trimming	# Bases removed in B-trimming	% Bases lost in B-trim	# Bases after B-trim	# Reads for alignment	% Reads for alignment	# Bases for alignment	# Removed reads due to non-unique mapping	# Reads after non-unique mapping	% Removed reads due to non-unique mapping	# Bases after non-unique mapping	# Reads removed by rmdup	# Reads after rmdup	% Reads removed by rmdup	# Bases after rmdup	# Reads mapping to reference	% Reads mapping to reference	# Bases mapped to reference	% Bases mapping to reference	# Merged bases mapped to reference	% Merged bases mapping to reference	# Merged reads mapping to reference	% Merged reads mapping to reference	Target size	Mean target coverage	Off target bases	On target bases	Near target bases	% target bases 10x	% target bases 20x	% target bases 30x	% target bases 40x
BC16_33205T	Tumor	GRCh37	CCP_pool7_6plex_200ng	Accel1S_pre10_post10	03:06:00	2019-09-16	2019-09-20						90	110697718	9962794620	41	110697718	110697718	17508158	00:18:00	9945286462	110697718	01:00:00	9673536657	2059304	108638414	0.129167	9149898027	102558145	6080269	6.43403	199975430	2309672	0.145139	199975430	0.139583	NA	NA	NA	NA	4441442	29.179271	41076747	129598039	23314788	0.900098	0.678772	0.450087	0.24659
Sample		Genome build	VCP version	VCP start date	VCP finish date	Rundir	Read 1 phiX mean error rate	Read 1 phiX variance	Read 2 phiX mean error rate	Read 2 phiX variance	Read length	# READS (illumina PF, fastq)	# Bases (original input)	%GC	# Reads for B-trimming	# Reads after B-trimming	# Bases removed in B-trimming	% Bases lost in B-trim	# Bases after B-trim	# Reads for alignment	% Reads for alignment	# Bases for alignment	# Removed reads due to non-unique mapping	# Reads after non-unique mapping	% Removed reads due to non-unique mapping	# Bases after non-unique mapping	# Reads removed by rmdup	# Reads after rmdup	% Reads removed by rmdup	# Bases after rmdup	# Reads mapping to reference	% Reads mapping to reference	# Bases mapped to reference	% Bases mapping to reference	# Merged bases mapped to reference	% Merged bases mapping to reference	# Merged reads mapping to reference	% Merged reads mapping to reference	Target size	Mean target coverage	Off target bases	On target bases	Near target bases	% target bases 10x	% target bases 20x	% target bases 30x	% target bases 40x	% target bases 50x	% target bases 100x
BC17_31692T	Tumor	GRCh37	03:06:00	2018-08-31	2018-08-31	160818_D00482_0128_AC9WAEANXX	0.22984	0.278472	0.42260	6.56806	101	20107344	2030841744	47	20107344	19973087	18476682	0.0631944	2000059612	19973087	6.89792	1994993329	500009	19473078	0.172917	1528919210	14229645	5243433	4.91458	108408022	1100052	0.379861	108408022	0.370833	NA	NA	NA	NA	4441442	11.116777	48870516	49374520	8831020	0.550702	0.11281	0.012514	0.001811	0.000682	0.000069
Sample		Genome build	VCP version	VCP start date	VCP finish date	Rundir	Read 1 phiX mean error rate	Read 1 phiX variance	Read 2 phiX mean error rate	Read 2 phiX variance	Read length	# READS (illumina PF, fastq)	# Bases (original input)	%GC	# Reads for B-trimming	# Reads after B-trimming	# Bases removed in B-trimming	% Bases lost in B-trim	# Bases after B-trim	# Reads for alignment	% Reads for alignment	# Bases for alignment	# Removed reads due to non-unique mapping	# Reads after non-unique mapping	% Removed reads due to non-unique mapping	# Bases after non-unique mapping	# Reads removed by rmdup	# Reads after rmdup	% Reads removed by rmdup	# Bases after rmdup	# Reads mapping to reference	% Reads mapping to reference	# Bases mapped to reference	% Bases mapping to reference	# Merged bases mapped to reference	% Merged bases mapping to reference	# Merged reads mapping to reference	% Merged reads mapping to reference	Target size	Mean target coverage	Off target bases	On target bases	Near target bases	% target bases 10x	% target bases 20x	% target bases 30x	% target bases 40x	% target bases 50x	% target bases 100x
BC17_31693N	Normal	GRCh37	03:06:00	2018-08-31	2018-09-01	160818_D00482_0128_AC9WAEANXX	0.22984	0.278472	0.42260	6.56806	101	70649924	7135642324	47	70649924	70256261	49672132	0.0486111	7049538082	70256261	6.90556	7031577162	1390565	68865696	0.136806	3876081313	36691464	32174232	3.60625	214319236	2191534	0.215278	214319236	0.208333	NA	NA	NA	NA	4441442	31.397516	56310166	139450248	15156823	0.904111	0.752295	0.529516	0.297651	0.134249	0.00142
Sample		Genome build	Method	Comments	VCP version	VCP start date	VCP finish date	Rundir	Read 1 phiX mean error rate	Read 1 phiX variance	Read 2 phiX mean error rate	Read 2 phiX variance	Read length	# READS (illumina PF, fastq)	# Bases (original input)	%GC	# Reads for B-trimming	# Reads after B-trimming	# Bases removed in B-trimming	% Bases lost in B-trim	# Bases after B-trim	# Reads for alignment	% Reads for alignment	# Bases for alignment	# Removed reads due to non-unique mapping	# Reads after non-unique mapping	% Removed reads due to non-unique mapping	# Bases after non-unique mapping	# Reads removed by rmdup	# Reads after rmdup	% Reads removed by rmdup	# Bases after rmdup	# Reads mapping to reference	% Reads mapping to reference	# Bases mapped to reference	% Bases mapping to reference	# Merged bases mapped to reference	% Merged bases mapping to reference	# Merged reads mapping to reference	% Merged reads mapping to reference	Target size	Mean target coverage	Off target bases	On target bases	Near target bases	% target bases 10x	% target bases 20x	% target bases 30x	% target bases 40x
BC18_33214N	Normal	GRCh37	CCP_pool7_6plex_200ng	Accel1S_pre10_post10	03:06:00	2019-09-16	2019-09-17						90	88803866	7992347940	39	88803866	88803866	14758130	00:18:00	7977589810	88803866	01:00:00	7732679576	1385720	87418146	0.108333	7209474449	81229028	6189118	6.35208	150923031	1750562	0.136806	150923031	0.13125	NA	NA	NA	NA	4441442	22.972256	29137649	102029942	16272041	0.717686	0.462369	0.28733	0.168752
Sample		Genome build	Method	Comments	VCP version	VCP start date	VCP finish date	Rundir	Read 1 phiX mean error rate	Read 1 phiX variance	Read 2 phiX mean error rate	Read 2 phiX variance	Read length	# READS (illumina PF, fastq)	# Bases (original input)	%GC	# Reads for B-trimming	# Reads after B-trimming	# Bases removed in B-trimming	% Bases lost in B-trim	# Bases after B-trim	# Reads for alignment	% Reads for alignment	# Bases for alignment	# Removed reads due to non-unique mapping	# Reads after non-unique mapping	% Removed reads due to non-unique mapping	# Bases after non-unique mapping	# Reads removed by rmdup	# Reads after rmdup	% Reads removed by rmdup	# Bases after rmdup	# Reads mapping to reference	% Reads mapping to reference	# Bases mapped to reference	% Bases mapping to reference	# Merged bases mapped to reference	% Merged bases mapping to reference	# Merged reads mapping to reference	% Merged reads mapping to reference	Target size	Mean target coverage	Off target bases	On target bases	Near target bases	% target bases 10x	% target bases 20x	% target bases 30x	% target bases 40x
BC18_33215T	Tumor	GRCh37	CCP_pool7_6plex_200ng	Accel1S_pre10_post10	03:06:00	2019-09-16	2019-09-20						90	133563408	12020706720	40	133563408	133563408	21350855	00:18:00	11999355865	133563408	01:00:00	11677944223	2585580	130977828	0.134722	10998938575	123081749	7896079	6.39931	253397720	2922438	0.152083	253397720	0.146528	NA	NA	NA	NA	4441442	38.182472	51547336	169585234	26593637	0.899008	0.725188	0.565003	0.418202
Sample		Genome build	Method	Comments	VCP version	VCP start date	VCP finish date	Rundir	Read 1 phiX mean error rate	Read 1 phiX variance	Read 2 phiX mean error rate	Read 2 phiX variance	Read length	# READS (illumina PF, fastq)	# Bases (original input)	%GC	# Reads for B-trimming	# Reads after B-trimming	# Bases removed in B-trimming	% Bases lost in B-trim	# Bases after B-trim	# Reads for alignment	% Reads for alignment	# Bases for alignment	# Removed reads due to non-unique mapping	# Reads after non-unique mapping	% Removed reads due to non-unique mapping	# Bases after non-unique mapping	# Reads removed by rmdup	# Reads after rmdup	% Reads removed by rmdup	# Bases after rmdup	# Reads mapping to reference	% Reads mapping to reference	# Bases mapped to reference	% Bases mapping to reference	# Merged bases mapped to reference	% Merged bases mapping to reference	# Merged reads mapping to reference	% Merged reads mapping to reference	Target size	Mean target coverage	Off target bases	On target bases	Near target bases	% target bases 10x	% target bases 20x	% target bases 30x	% target bases 40x
BC19_31706T	Tumor	GRCh37	CCP_pool6_6plex_200ng	Accel1S_pre10_post10	03:06:00	2019-09-16	2019-09-17						90	161798932	14561903880	40	161798932	161798932	26056215	00:18:00	14535847665	161798932	01:00:00	14383529470	3294460	158504472	0.141667	13890626277	144031803	14472669	6.18194	1089593080	12278096	0.527083	1089593080	0.519444	NA	NA	NA	NA	4441442	170.340206	145856279	756556147	177542740	0.980641	0.962525	0.93929	0.90973
Sample		Genome build	Method	Comments	VCP version	VCP start date	VCP finish date	Rundir	Read 1 phiX mean error rate	Read 1 phiX variance	Read 2 phiX mean error rate	Read 2 phiX variance	Read length	# READS (illumina PF, fastq)	# Bases (original input)	%GC	# Reads for B-trimming	# Reads after B-trimming	# Bases removed in B-trimming	% Bases lost in B-trim	# Bases after B-trim	# Reads for alignment	% Reads for alignment	# Bases for alignment	# Removed reads due to non-unique mapping	# Reads after non-unique mapping	% Removed reads due to non-unique mapping	# Bases after non-unique mapping	# Reads removed by rmdup	# Reads after rmdup	% Reads removed by rmdup	# Bases after rmdup	# Reads mapping to reference	% Reads mapping to reference	# Bases mapped to reference	% Bases mapping to reference	# Merged bases mapped to reference	% Merged bases mapping to reference	# Merged reads mapping to reference	% Merged reads mapping to reference	Target size	Mean target coverage	Off target bases	On target bases	Near target bases	% target bases 10x	% target bases 20x	% target bases 30x	% target bases 40x
BC19_31707N	Normal	GRCh37	CCP_pool6_6plex_200ng	Accel1S_pre10_post10	03:06:00	2019-09-16	2019-09-17						90	155410392	13986935280	41	155410392	155410392	24935787	00:18:00	13961999493	155410392	01:00:00	13647312668	2517080	152893312	0.1125	13186203093	145074546	7818766	6.48264	453967582	5200363	0.232639	453967582	0.225694	NA	NA	NA	NA	4441442	63.225296	103051482	280811487	62007002	0.977604	0.925106	0.828934	0.717528
Sample		Genome build	Method	Comments	VCP version	VCP start date	VCP finish date	Rundir	Read 1 phiX mean error rate	Read 1 phiX variance	Read 2 phiX mean error rate	Read 2 phiX variance	Read length	# READS (illumina PF, fastq)	# Bases (original input)	%GC	# Reads for B-trimming	# Reads after B-trimming	# Bases removed in B-trimming	% Bases lost in B-trim	# Bases after B-trim	# Reads for alignment	% Reads for alignment	# Bases for alignment	# Removed reads due to non-unique mapping	# Reads after non-unique mapping	% Removed reads due to non-unique mapping	# Bases after non-unique mapping	# Reads removed by rmdup	# Reads after rmdup	% Reads removed by rmdup	# Bases after rmdup	# Reads mapping to reference	% Reads mapping to reference	# Bases mapped to reference	% Bases mapping to reference	# Merged bases mapped to reference	% Merged bases mapping to reference	# Merged reads mapping to reference	% Merged reads mapping to reference	Target size	Mean target coverage	Off target bases	On target bases	Near target bases	% target bases 10x	% target bases 20x	% target bases 30x	% target bases 40x
BC20_31705N	Normal	GRCh37	CCP_pool6_6plex_200ng	Accel1S_pre10_post10	03:06:00	2019-09-16	2019-09-21						90	328214686	29539321740	40	328214686	328214686	52945662	00:18:00	29486376078	328214686	01:00:00	28759221307	5099400	323115286	0.107639	27715772819	301478447	21636839	6.37847	1317807046	15115417	0.320139	1317807046	0.309722	NA	NA	NA	NA	4441442	210.506655	201337759	934953100	166585762	0.986647	0.975537	0.960027	0.939625
Sample		Genome build	Method	Comments	VCP version	VCP start date	VCP finish date	Rundir	Read 1 phiX mean error rate	Read 1 phiX variance	Read 2 phiX mean error rate	Read 2 phiX variance	Read length	# READS (illumina PF, fastq)	# Bases (original input)	%GC	# Reads for B-trimming	# Reads after B-trimming	# Bases removed in B-trimming	% Bases lost in B-trim	# Bases after B-trim	# Reads for alignment	% Reads for alignment	# Bases for alignment	# Removed reads due to non-unique mapping	# Reads after non-unique mapping	% Removed reads due to non-unique mapping	# Bases after non-unique mapping	# Reads removed by rmdup	# Reads after rmdup	% Reads removed by rmdup	# Bases after rmdup	# Reads mapping to reference	% Reads mapping to reference	# Bases mapped to reference	% Bases mapping to reference	# Merged bases mapped to reference	% Merged bases mapping to reference	# Merged reads mapping to reference	% Merged reads mapping to reference	Target size	Mean target coverage	Off target bases	On target bases	Near target bases	% target bases 10x	% target bases 20x	% target bases 30x	% target bases 40x
BC20_33207T	Tumor	GRCh37	CCP_pool6_6plex_200ng	Accel1S_pre10_post10	03:06:00	2019-09-16	2019-09-17						90	91457496	8231174640	40	91457496	91457496	14831058	00:18:00	8216343582	91457496	01:00:00	7973052982	1656072	89801424	0.125694	7500240018	83419320	6382104	6.33403	240095499	2774561	0.210417	240095499	0.202778	NA	NA	NA	NA	4441442	34.337673	56488916	152508785	26011293	0.908101	0.718359	0.526411	0.355536
Sample		Genome build	Method	Comments	VCP version	VCP start date	VCP finish date	Rundir	Read 1 phiX mean error rate	Read 1 phiX variance	Read 2 phiX mean error rate	Read 2 phiX variance	Read length	# READS (illumina PF, fastq)	# Bases (original input)	%GC	# Reads for B-trimming	# Reads after B-trimming	# Bases removed in B-trimming	% Bases lost in B-trim	# Bases after B-trim	# Reads for alignment	% Reads for alignment	# Bases for alignment	# Removed reads due to non-unique mapping	# Reads after non-unique mapping	% Removed reads due to non-unique mapping	# Bases after non-unique mapping	# Reads removed by rmdup	# Reads after rmdup	% Reads removed by rmdup	# Bases after rmdup	# Reads mapping to reference	% Reads mapping to reference	# Bases mapped to reference	% Bases mapping to reference	# Merged bases mapped to reference	% Merged bases mapping to reference	# Merged reads mapping to reference	% Merged reads mapping to reference	Target size	Mean target coverage	Off target bases	On target bases	Near target bases	% target bases 10x	% target bases 20x	% target bases 30x	% target bases 40x
BC21_31702T	Tumor	GRCh37	CCP_pool6_6plex_200ng	Accel1S_pre10_post10	03:06:00	2019-09-17	2019-09-17						90	61475994	5532839460	41	61475994	61475994	9816119	00:18:00	5523023341	61475994	01:00:00	5404376440	1024738	60451256	0.115972	5193664242	57436928	3014328	6.48819	147789702	1692655	0.190972	147789702	0.185417	NA	NA	NA	NA	4441442	19.861749	35623321	88214804	20475380	0.815492	0.449318	0.176191	0.055143
Sample		Genome build	Method	Comments	VCP version	VCP start date	VCP finish date	Rundir	Read 1 phiX mean error rate	Read 1 phiX variance	Read 2 phiX mean error rate	Read 2 phiX variance	Read length	# READS (illumina PF, fastq)	# Bases (original input)	%GC	# Reads for B-trimming	# Reads after B-trimming	# Bases removed in B-trimming	% Bases lost in B-trim	# Bases after B-trim	# Reads for alignment	% Reads for alignment	# Bases for alignment	# Removed reads due to non-unique mapping	# Reads after non-unique mapping	% Removed reads due to non-unique mapping	# Bases after non-unique mapping	# Reads removed by rmdup	# Reads after rmdup	% Reads removed by rmdup	# Bases after rmdup	# Reads mapping to reference	% Reads mapping to reference	# Bases mapped to reference	% Bases mapping to reference	# Merged bases mapped to reference	% Merged bases mapping to reference	# Merged reads mapping to reference	% Merged reads mapping to reference	Target size	Mean target coverage	Off target bases	On target bases	Near target bases	% target bases 10x	% target bases 20x	% target bases 30x	% target bases 40x
BC21_33193N	Normal	GRCh37	CCP_pool6_6plex_200ng	Accel1S_pre10_post10	03:06:00	2019-09-16	2019-09-17						90	91662706	8249643540	40	91662706	91662706	14753797	00:18:00	8234889743	91662706	01:00:00	8063880799	1576272	90086434	0.119444	7704096731	84909654	5176780	6.43264	240163611	2747891	0.208333	240163611	0.202083	NA	NA	NA	NA	4441442	32.24068	60901074	143195110	31495090	0.909068	0.708591	0.505488	0.325533
Sample		Genome build	Method	Comments	VCP version	VCP start date	VCP finish date	Rundir	Read 1 phiX mean error rate	Read 1 phiX variance	Read 2 phiX mean error rate	Read 2 phiX variance	Read length	# READS (illumina PF, fastq)	# Bases (original input)	%GC	# Reads for B-trimming	# Reads after B-trimming	# Bases removed in B-trimming	% Bases lost in B-trim	# Bases after B-trim	# Reads for alignment	% Reads for alignment	# Bases for alignment	# Removed reads due to non-unique mapping	# Reads after non-unique mapping	% Removed reads due to non-unique mapping	# Bases after non-unique mapping	# Reads removed by rmdup	# Reads after rmdup	% Reads removed by rmdup	# Bases after rmdup	# Reads mapping to reference	% Reads mapping to reference	# Bases mapped to reference	% Bases mapping to reference	# Merged bases mapped to reference	% Merged bases mapping to reference	# Merged reads mapping to reference	% Merged reads mapping to reference	Target size	Mean target coverage	Off target bases	On target bases	Near target bases	% target bases 10x	% target bases 20x	% target bases 30x	% target bases 40x
BC23_31699N	Normal	GRCh37	CCP_pool5_6plex_200ng	Accel1S_pre10_post10	03:06:00	2019-09-16	2019-09-17						90	85414578	7687312020	40	85414578	85414578	13998284	00:18:00	7673313736	85414578	01:00:00	7445954887	1397838	84016740	0.113889	6987788176	78144352	5872388	6.35347	187493348	2169920	0.176389	187493348	0.169444	NA	NA	NA	NA	4441442	25.12198	48898550	111577817	22473604	0.803337	0.545141	0.342319	0.190364
Sample		Genome build	Method	Comments	VCP version	VCP start date	VCP finish date	Rundir	Read 1 phiX mean error rate	Read 1 phiX variance	Read 2 phiX mean error rate	Read 2 phiX variance	Read length	# READS (illumina PF, fastq)	# Bases (original input)	%GC	# Reads for B-trimming	# Reads after B-trimming	# Bases removed in B-trimming	% Bases lost in B-trim	# Bases after B-trim	# Reads for alignment	% Reads for alignment	# Bases for alignment	# Removed reads due to non-unique mapping	# Reads after non-unique mapping	% Removed reads due to non-unique mapping	# Bases after non-unique mapping	# Reads removed by rmdup	# Reads after rmdup	% Reads removed by rmdup	# Bases after rmdup	# Reads mapping to reference	% Reads mapping to reference	# Bases mapped to reference	% Bases mapping to reference	# Merged bases mapped to reference	% Merged bases mapping to reference	# Merged reads mapping to reference	% Merged reads mapping to reference	Target size	Mean target coverage	Off target bases	On target bases	Near target bases	% target bases 10x	% target bases 20x	% target bases 30x	% target bases 40x
BC23_33198T	Tumor	GRCh37	CCP_pool5_6plex_200ng	Accel1S_pre10_post10	03:06:00	2019-09-16	2019-09-17						90	215613638	19405227420	38	215613638	215613638	35958665	00:19:00	19369268755	215613638	01:00:00	19044270050	4326318	211287320	0.139583	18233831446	199585962	11701358	6.42847	614800629	7003150	0.225694	614800629	0.220139	NA	NA	NA	NA	4441442	82.55299	150743832	366654315	86190026	0.951384	0.856958	0.758032	0.677246
Sample		Genome build	Method	Comments	VCP version	VCP start date	VCP finish date	Rundir	Read 1 phiX mean error rate	Read 1 phiX variance	Read 2 phiX mean error rate	Read 2 phiX variance	Read length	# READS (illumina PF, fastq)	# Bases (original input)	%GC	# Reads for B-trimming	# Reads after B-trimming	# Bases removed in B-trimming	% Bases lost in B-trim	# Bases after B-trim	# Reads for alignment	% Reads for alignment	# Bases for alignment	# Removed reads due to non-unique mapping	# Reads after non-unique mapping	% Removed reads due to non-unique mapping	# Bases after non-unique mapping	# Reads removed by rmdup	# Reads after rmdup	% Reads removed by rmdup	# Bases after rmdup	# Reads mapping to reference	% Reads mapping to reference	# Bases mapped to reference	% Bases mapping to reference	# Merged bases mapped to reference	% Merged bases mapping to reference	# Merged reads mapping to reference	% Merged reads mapping to reference	Target size	Mean target coverage	Off target bases	On target bases	Near target bases	% target bases 10x	% target bases 20x	% target bases 30x	% target bases 40x
BC24_31711T	Tumor	GRCh37	CCP_pool5_6plex_200ng	Accel1S_pre10_post10	03:06:00	2019-09-16	2019-09-21						90	288924164	26003174760	41	288924164	288924164	46182680	00:18:00	25956992080	288924164	01:00:00	25545601970	5949022	282975142	0.143056	24591938431	256125374	26849768	6.15625	1955081828	22177104	0.533333	1955081828	0.522222	NA	NA	NA	NA	4441442	293.499898	321075766	1303562772	309639466	0.990681	0.986109	0.980346	0.973525
Sample		Genome build	Method	Comments	VCP version	VCP start date	VCP finish date	Rundir	Read 1 phiX mean error rate	Read 1 phiX variance	Read 2 phiX mean error rate	Read 2 phiX variance	Read length	# READS (illumina PF, fastq)	# Bases (original input)	%GC	# Reads for B-trimming	# Reads after B-trimming	# Bases removed in B-trimming	% Bases lost in B-trim	# Bases after B-trim	# Reads for alignment	% Reads for alignment	# Bases for alignment	# Removed reads due to non-unique mapping	# Reads after non-unique mapping	% Removed reads due to non-unique mapping	# Bases after non-unique mapping	# Reads removed by rmdup	# Reads after rmdup	% Reads removed by rmdup	# Bases after rmdup	# Reads mapping to reference	% Reads mapping to reference	# Bases mapped to reference	% Bases mapping to reference	# Merged bases mapped to reference	% Merged bases mapping to reference	# Merged reads mapping to reference	% Merged reads mapping to reference	Target size	Mean target coverage	Off target bases	On target bases	Near target bases	% target bases 10x	% target bases 20x	% target bases 30x	% target bases 40x
BC24_33210N	Normal	GRCh37	CCP_pool5_6plex_200ng	Accel1S_pre10_post10	03:06:00	2019-09-16	2019-09-17						90	181659190	16349327100	38	181659190	181659190	30842534	00:19:00	16318484566	181659190	01:00:00	16061896579	2830530	178828660	0.108333	15554096213	170120405	8708255	6.50347	517074254	5883396	0.225	517074254	0.219444	NA	NA	NA	NA	4441442	68.017391	124991540	302095299	81677134	0.953088	0.852264	0.742427	0.650664
Sample		Genome build	Method	Comments	VCP version	VCP start date	VCP finish date	Rundir	Read 1 phiX mean error rate	Read 1 phiX variance	Read 2 phiX mean error rate	Read 2 phiX variance	Read length	# READS (illumina PF, fastq)	# Bases (original input)	%GC	# Reads for B-trimming	# Reads after B-trimming	# Bases removed in B-trimming	% Bases lost in B-trim	# Bases after B-trim	# Reads for alignment	% Reads for alignment	# Bases for alignment	# Removed reads due to non-unique mapping	# Reads after non-unique mapping	% Removed reads due to non-unique mapping	# Bases after non-unique mapping	# Reads removed by rmdup	# Reads after rmdup	% Reads removed by rmdup	# Bases after rmdup	# Reads mapping to reference	% Reads mapping to reference	# Bases mapped to reference	% Bases mapping to reference	# Merged bases mapped to reference	% Merged bases mapping to reference	# Merged reads mapping to reference	% Merged reads mapping to reference	Target size	Mean target coverage	Off target bases	On target bases	Near target bases	% target bases 10x	% target bases 20x	% target bases 30x	% target bases 40x
BC37_33227N	Normal	GRCh37	CCP_pool3_6plex_200ng	Accel1S_pre10_post10	03:06:00	2019-09-16	2019-09-16						90	31654902	2848941180	41	31654902	31654902	4974689	00:17:00	2843966491	31654902	01:00:00	2766476859	713066	30941836	0.15625	2619777212	22705397	8236439	4.98125	637019514	7316222	1.60486	637019514	1.55278	NA	NA	NA	NA	4441442	70.707527	261980412	314043381	54844632	0.97543	0.946679	0.897935	0.825596
Sample		Genome build	Method	Comments	VCP version	VCP start date	VCP finish date	Rundir	Read 1 phiX mean error rate	Read 1 phiX variance	Read 2 phiX mean error rate	Read 2 phiX variance	Read length	# READS (illumina PF, fastq)	# Bases (original input)	%GC	# Reads for B-trimming	# Reads after B-trimming	# Bases removed in B-trimming	% Bases lost in B-trim	# Bases after B-trim	# Reads for alignment	% Reads for alignment	# Bases for alignment	# Removed reads due to non-unique mapping	# Reads after non-unique mapping	% Removed reads due to non-unique mapping	# Bases after non-unique mapping	# Reads removed by rmdup	# Reads after rmdup	% Reads removed by rmdup	# Bases after rmdup	# Reads mapping to reference	% Reads mapping to reference	# Bases mapped to reference	% Bases mapping to reference	# Merged bases mapped to reference	% Merged bases mapping to reference	# Merged reads mapping to reference	% Merged reads mapping to reference	Target size	Mean target coverage	Off target bases	On target bases	Near target bases	% target bases 10x	% target bases 20x	% target bases 30x	% target bases 40x
BC37_33228T	Tumor	GRCh37	CCP_pool3_6plex_200ng	Accel1S_pre10_post10	03:06:00	2019-09-16	2019-09-17						90	49585716	4462714440	42	49585716	49585716	7637243	00:17:00	4455077197	49585716	01:00:00	4336855662	1205742	48379974	0.16875	4095455518	32839790	15540184	4.59931	1225896101	14058457	1.96875	1225896101	1.90764	NA	NA	NA	NA	4441442	155.765874	418515929	691825093	106282471	0.985894	0.976592	0.965496	0.951833
Sample		Genome build	Method	Comments	VCP version	VCP start date	VCP finish date	Rundir	Read 1 phiX mean error rate	Read 1 phiX variance	Read 2 phiX mean error rate	Read 2 phiX variance	Read length	# READS (illumina PF, fastq)	# Bases (original input)	%GC	# Reads for B-trimming	# Reads after B-trimming	# Bases removed in B-trimming	% Bases lost in B-trim	# Bases after B-trim	# Reads for alignment	% Reads for alignment	# Bases for alignment	# Removed reads due to non-unique mapping	# Reads after non-unique mapping	% Removed reads due to non-unique mapping	# Bases after non-unique mapping	# Reads removed by rmdup	# Reads after rmdup	% Reads removed by rmdup	# Bases after rmdup	# Reads mapping to reference	% Reads mapping to reference	# Bases mapped to reference	% Bases mapping to reference	# Merged bases mapped to reference	% Merged bases mapping to reference	# Merged reads mapping to reference	% Merged reads mapping to reference	Target size	Mean target coverage	Off target bases	On target bases	Near target bases	% target bases 10x	% target bases 20x	% target bases 30x	% target bases 40x
BC38_31509N	Normal	GRCh37	CCP_pool4_6plex_200ng	Accel1S_pre10_post10	03:06:00	2019-09-16	2019-09-17						90	82424662	7418219580	40	82424662	82424662	13281768	00:18:00	7404937812	82424662	01:00:00	7191714908	1629576	80795086	0.1375	6831687353	67481912	13313174	5.68542	951390912	10934342	0.921528	951390912	0.890972	NA	NA	NA	NA	4441442	151.68619	165156854	673705417	104184097	0.979999	0.961615	0.935451	0.902063
Sample		Genome build	Method	Comments	VCP version	VCP start date	VCP finish date	Rundir	Read 1 phiX mean error rate	Read 1 phiX variance	Read 2 phiX mean error rate	Read 2 phiX variance	Read length	# READS (illumina PF, fastq)	# Bases (original input)	%GC	# Reads for B-trimming	# Reads after B-trimming	# Bases removed in B-trimming	% Bases lost in B-trim	# Bases after B-trim	# Reads for alignment	% Reads for alignment	# Bases for alignment	# Removed reads due to non-unique mapping	# Reads after non-unique mapping	% Removed reads due to non-unique mapping	# Bases after non-unique mapping	# Reads removed by rmdup	# Reads after rmdup	% Reads removed by rmdup	# Bases after rmdup	# Reads mapping to reference	% Reads mapping to reference	# Bases mapped to reference	% Bases mapping to reference	# Merged bases mapped to reference	% Merged bases mapping to reference	# Merged reads mapping to reference	% Merged reads mapping to reference	Target size	Mean target coverage	Off target bases	On target bases	Near target bases	% target bases 10x	% target bases 20x	% target bases 30x	% target bases 40x
BC38_31510T	Tumor	GRCh37	CCP_pool4_6plex_200ng	Accel1S_pre10_post10	03:06:00	2019-09-16	2019-09-16						90	39285762	3535718580	38	39285762	39285762	6590286	00:19:00	3529128294	39285762	01:00:00	3431765115	702578	38583184	0.124306	3218680640	32344797	6238387	5.71736	397819555	4568841	0.807639	397819555	0.78125	NA	NA	NA	NA	4441442	63.079699	72014810	280164823	41917660	0.934401	0.816808	0.697646	0.594449
Sample		Genome build	Method	Comments	VCP version	VCP start date	VCP finish date	Rundir	Read 1 phiX mean error rate	Read 1 phiX variance	Read 2 phiX mean error rate	Read 2 phiX variance	Read length	# READS (illumina PF, fastq)	# Bases (original input)	%GC	# Reads for B-trimming	# Reads after B-trimming	# Bases removed in B-trimming	% Bases lost in B-trim	# Bases after B-trim	# Reads for alignment	% Reads for alignment	# Bases for alignment	# Removed reads due to non-unique mapping	# Reads after non-unique mapping	% Removed reads due to non-unique mapping	# Bases after non-unique mapping	# Reads removed by rmdup	# Reads after rmdup	% Reads removed by rmdup	# Bases after rmdup	# Reads mapping to reference	% Reads mapping to reference	# Bases mapped to reference	% Bases mapping to reference	# Merged bases mapped to reference	% Merged bases mapping to reference	# Merged reads mapping to reference	% Merged reads mapping to reference	Target size	Mean target coverage	Off target bases	On target bases	Near target bases	% target bases 10x	% target bases 20x	% target bases 30x	% target bases 40x
BC39_31484N	Normal	GRCh37	CCP_pool4_6plex_200ng	Accel1S_pre10_post10	03:06:00	2019-09-16	2019-09-17						90	79138680	7122481200	41	79138680	79138680	12428467	00:17:00	7110052733	79138680	01:00:00	6992097307	1740390	77398290	0.152778	6712390072	64907427	12490863	5.69583	980045033	11116881	0.975694	980045033	0.955556	NA	NA	NA	NA	4441442	149.874863	173951007	665660513	132846743	0.984531	0.97196	0.956309	0.935735
Sample		Genome build	Method	Comments	VCP version	VCP start date	VCP finish date	Rundir	Read 1 phiX mean error rate	Read 1 phiX variance	Read 2 phiX mean error rate	Read 2 phiX variance	Read length	# READS (illumina PF, fastq)	# Bases (original input)	%GC	# Reads for B-trimming	# Reads after B-trimming	# Bases removed in B-trimming	% Bases lost in B-trim	# Bases after B-trim	# Reads for alignment	% Reads for alignment	# Bases for alignment	# Removed reads due to non-unique mapping	# Reads after non-unique mapping	% Removed reads due to non-unique mapping	# Bases after non-unique mapping	# Reads removed by rmdup	# Reads after rmdup	% Reads removed by rmdup	# Bases after rmdup	# Reads mapping to reference	% Reads mapping to reference	# Bases mapped to reference	% Bases mapping to reference	# Merged bases mapped to reference	% Merged bases mapping to reference	# Merged reads mapping to reference	% Merged reads mapping to reference	Target size	Mean target coverage	Off target bases	On target bases	Near target bases	% target bases 10x	% target bases 20x	% target bases 30x	% target bases 40x
BC39_33217T	Tumor	GRCh37	CCP_pool4_6plex_200ng	Accel1S_pre10_post10	03:06:00	2019-09-16	2019-09-17						90	134408638	12096777420	40	134408638	134408638	21461457	00:18:00	12075315963	134408638	01:00:00	11842860207	2421086	131987552	0.125	11439725299	112779131	19208421	5.82708	1506707330	17140212	0.885417	1506707330	0.865278	NA	NA	NA	NA	4441442	230.943932	257674755	1025724081	211683386	0.988307	0.980948	0.971775	0.960036
Sample		Genome build	Method	Comments	VCP version	VCP start date	VCP finish date	Rundir	Read 1 phiX mean error rate	Read 1 phiX variance	Read 2 phiX mean error rate	Read 2 phiX variance	Read length	# READS (illumina PF, fastq)	# Bases (original input)	%GC	# Reads for B-trimming	# Reads after B-trimming	# Bases removed in B-trimming	% Bases lost in B-trim	# Bases after B-trim	# Reads for alignment	% Reads for alignment	# Bases for alignment	# Removed reads due to non-unique mapping	# Reads after non-unique mapping	% Removed reads due to non-unique mapping	# Bases after non-unique mapping	# Reads removed by rmdup	# Reads after rmdup	% Reads removed by rmdup	# Bases after rmdup	# Reads mapping to reference	% Reads mapping to reference	# Bases mapped to reference	% Bases mapping to reference	# Merged bases mapped to reference	% Merged bases mapping to reference	# Merged reads mapping to reference	% Merged reads mapping to reference	Target size	Mean target coverage	Off target bases	On target bases	Near target bases	% target bases 10x	% target bases 20x	% target bases 30x	% target bases 40x
BC40_30837B	Normal	GRCh37	CCP_pool4_6plex_200ng	Accel1S_pre10_post10	03:06:00	2019-09-16	2019-09-17						90	157343952	14160955680	43	157343952	157343952	24528396	00:17:00	14136427284	157343952	01:00:00	13892666739	3761502	153582450	0.165972	13328934662	120645493	32936957	5.325	2682035454	30420474	1.34236	2682035454	1.31528	NA	NA	NA	NA	4441442	420.740716	392866541	1868695486	402450177	0.992398	0.990652	0.988722	0.986438
Sample		Genome build	Method	Comments	VCP version	VCP start date	VCP finish date	Rundir	Read 1 phiX mean error rate	Read 1 phiX variance	Read 2 phiX mean error rate	Read 2 phiX variance	Read length	# READS (illumina PF, fastq)	# Bases (original input)	%GC	# Reads for B-trimming	# Reads after B-trimming	# Bases removed in B-trimming	% Bases lost in B-trim	# Bases after B-trim	# Reads for alignment	% Reads for alignment	# Bases for alignment	# Removed reads due to non-unique mapping	# Reads after non-unique mapping	% Removed reads due to non-unique mapping	# Bases after non-unique mapping	# Reads removed by rmdup	# Reads after rmdup	% Reads removed by rmdup	# Bases after rmdup	# Reads mapping to reference	% Reads mapping to reference	# Bases mapped to reference	% Bases mapping to reference	# Merged bases mapped to reference	% Merged bases mapping to reference	# Merged reads mapping to reference	% Merged reads mapping to reference	Target size	Mean target coverage	Off target bases	On target bases	Near target bases	% target bases 10x	% target bases 20x	% target bases 30x	% target bases 40x
BC40_31503T	Tumor	GRCh37	CCP_pool4_6plex_200ng	Accel1S_pre10_post10	03:06:00	2019-09-16	2019-09-17						90	151927642	13673487780	41	151927642	151927642	24373822	00:18:00	13649113958	151927642	01:00:00	13460834429	2993534	148934108	0.136806	13010555166	132645975	16288133	6.06319	1260033251	14266935	0.652083	1260033251	0.640278	NA	NA	NA	NA	4441442	169.002707	267683019	750615723	228552884	0.988746	0.980577	0.969299	0.953781
Sample		Genome build	Method	Comments	VCP version	VCP start date	VCP finish date	Rundir	Read 1 phiX mean error rate	Read 1 phiX variance	Read 2 phiX mean error rate	Read 2 phiX variance	Read length	# READS (illumina PF, fastq)	# Bases (original input)	%GC	# Reads for B-trimming	# Reads after B-trimming	# Bases removed in B-trimming	% Bases lost in B-trim	# Bases after B-trim	# Reads for alignment	% Reads for alignment	# Bases for alignment	# Removed reads due to non-unique mapping	# Reads after non-unique mapping	% Removed reads due to non-unique mapping	# Bases after non-unique mapping	# Reads removed by rmdup	# Reads after rmdup	% Reads removed by rmdup	# Bases after rmdup	# Reads mapping to reference	% Reads mapping to reference	# Bases mapped to reference	% Bases mapping to reference	# Merged bases mapped to reference	% Merged bases mapping to reference	# Merged reads mapping to reference	% Merged reads mapping to reference	Target size	Mean target coverage	Off target bases	On target bases	Near target bases	% target bases 10x	% target bases 20x	% target bases 30x	% target bases 40x
BC43_33195N	Normal	GRCh37	CCP_pool8_6plex_200ng	Accel1S_pre10_post10	03:06:00	2019-09-16	2019-09-17						90	34520030	3106802700	39	34520030	34520030	5919870	00:19:00	3100882830	34520030	01:00:00	2992592574	641640	33878390	0.129167	2669037763	30102278	3776112	6.05556	70105406	816476	0.164583	70105406	0.156944	NA	NA	NA	NA	4441442	10.900932	13583743	48415859	6319910	0.418836	0.168989	0.065802	0.027666
Sample		Genome build	Method	Comments	VCP version	VCP start date	VCP finish date	Rundir	Read 1 phiX mean error rate	Read 1 phiX variance	Read 2 phiX mean error rate	Read 2 phiX variance	Read length	# READS (illumina PF, fastq)	# Bases (original input)	%GC	# Reads for B-trimming	# Reads after B-trimming	# Bases removed in B-trimming	% Bases lost in B-trim	# Bases after B-trim	# Reads for alignment	% Reads for alignment	# Bases for alignment	# Removed reads due to non-unique mapping	# Reads after non-unique mapping	% Removed reads due to non-unique mapping	# Bases after non-unique mapping	# Reads removed by rmdup	# Reads after rmdup	% Reads removed by rmdup	# Bases after rmdup	# Reads mapping to reference	% Reads mapping to reference	# Bases mapped to reference	% Bases mapping to reference	# Merged bases mapped to reference	% Merged bases mapping to reference	# Merged reads mapping to reference	% Merged reads mapping to reference	Target size	Mean target coverage	Off target bases	On target bases	Near target bases	% target bases 10x	% target bases 20x	% target bases 30x	% target bases 40x
BC43_33196T	Tumor	GRCh37	CCP_pool8_6plex_200ng	Accel1S_pre10_post10	03:06:00	2019-09-16	2019-09-17						90	45165082	4064857380	42	45165082	45165082	7268646	00:18:00	4057588734	45165082	01:00:00	3930240117	1172844	43992238	0.180556	3422640042	38839962	5152276	5.97222	58082606	676689	0.104167	58082606	0.0993056	NA	NA	NA	NA	4441442	7.796153	15968791	34626162	4996682	0.306562	0.042985	0.009644	0.004184
[truncated: 12 more columns]

## Sheet: modified
Supplementary Table 5. Performance characteristics for breast carcinomas and paired normal samples
Sample		Genome build	Read length	# READS (illumina PF, fastq)	# Reads mapping to reference	% Reads mapping to reference	Mean target coverage
BC1_31528T	Tumor	GRCh37	101	25917348	676772	0.18125	9.36368
BC1_32140N	Normal	GRCh37	90	161467038	33220548	1.42847	449.700291
BC1_33203T	Tumor	GRCh37	90	120667558	8527454	0.490972	102.868652
BC2_31426B	Normal	GRCh37	101	23345898	13249661	3.94097	176.655878
BC2_31518T	Tumor	GRCh37	101	64536590	2431878	0.261806	33.581859
BC4_31513N	Normal	GRCh37	90	67587070	16692759	1.71528	182.714463
BC4_31514T	Tumor	GRCh37	90	147356722	13742228	0.647917	184.616059
BC5_8408B	Normal	GRCh37	101	23586010	13324727	3.92292	180.458506
BC5_31495T	Tumor	GRCh37	101	22338250	4536923	1.41042	69.074793
BC5_31814T	Tumor	GRCh37	101	104671328	3250120	0.215972	44.043011
BC6_7093B	Normal	GRCh37	101	22282924	11702086	3.64722	154.496033
BC6_31489T	Tumor	GRCh37	101	46177896	892010	0.134028	11.185425
BC7_31512N	Normal	GRCh37	101	34101916	4013422	0.817361	56.364167
BC7_33223T	Tumor	GRCh37	90	53127686	3044471	0.397917	35.001722
BC8_33226T	Tumor	GRCh37	90	163962692	17117386	0.725	225.595391
BC8_TY319971B	Normal	GRCh37	90	129791458	40287734	2.15556	539.446945
BC9_31496N	Normal	GRCh37	90	158846904	21349494	0.933333	288.128151
BC9_33225T	Tumor	GRCh37	90	149040010	9704831	0.452083	117.037825
BC10_33220N	Normal	GRCh37	90	29875610	1763454	0.409722	17.690206
BC10_33221T	Tumor	GRCh37	90	80798666	3650079	0.313889	40.373716
BC11_8391B	Normal	GRCh37	101	21031256	11181117	3.69167	148.642671
BC11_31501T	Tumor	GRCh37	101	44693554	6287006	0.977083	80.254446
BC11_31533T	Tumor	GRCh37	90	426186226	99405235	1.61944	1034.477467
BC12_8623B	Normal	GRCh37	101	22394040	11259012	3.49167	144.679971
BC12_31491T	Tumor	GRCh37	101	73770968	11402266	1.07361	142.048578
BC13_7756B	Normal	GRCh37	101	44408848	8776112	1.37222	129.51265
BC13_31486T	Tumor	GRCh37	101	31332006	680095	0.150694	7.652566
BC14_7088B	Normal	GRCh37	90	133782564	36551212	1.89722	497.052055
BC14_33229T	Tumor	GRCh37	90	64821150	2619952	0.280556	28.932579
BC15_31696T	Tumor	GRCh37	101	50051214	2291601	0.318056	22.179829
BC15_31697N	Normal	GRCh37	101	78916154	10046385	0.884028	147.758904
BC16_31695N	Normal	GRCh37	90	268399846	14121440	0.365278	203.214112
BC16_33205T	Tumor	GRCh37	90	110697718	2309672	0.145139	29.179271
BC17_31692T	Tumor	GRCh37	101	20107344	1100052	0.379861	11.116777
BC17_31693N	Normal	GRCh37	101	70649924	2191534	0.215278	31.397516
BC18_33214N	Normal	GRCh37	90	88803866	1750562	0.136806	22.972256
BC18_33215T	Tumor	GRCh37	90	133563408	2922438	0.152083	38.182472
BC19_31706T	Tumor	GRCh37	90	161798932	12278096	0.527083	170.340206
BC19_31707N	Normal	GRCh37	90	155410392	5200363	0.232639	63.225296
BC20_31705N	Normal	GRCh37	90	328214686	15115417	0.320139	210.506655
BC20_33207T	Tumor	GRCh37	90	91457496	2774561	0.210417	34.337673
BC21_31702T	Tumor	GRCh37	90	61475994	1692655	0.190972	19.861749
BC21_33193N	Normal	GRCh37	90	91662706	2747891	0.208333	32.24068
BC23_31699N	Normal	GRCh37	90	85414578	2169920	0.176389	25.12198
BC23_33198T	Tumor	GRCh37	90	215613638	7003150	0.225694	82.55299
BC24_31711T	Tumor	GRCh37	90	288924164	22177104	0.533333	293.499898
BC24_33210N	Normal	GRCh37	90	181659190	5883396	0.225	68.017391
BC37_33227N	Normal	GRCh37	90	31654902	7316222	1.60486	70.707527
BC37_33228T	Tumor	GRCh37	90	49585716	14058457	1.96875	155.765874
BC38_31509N	Normal	GRCh37	90	82424662	10934342	0.921528	151.68619
BC38_31510T	Tumor	GRCh37	90	39285762	4568841	0.807639	63.079699
BC39_31484N	Normal	GRCh37	90	79138680	11116881	0.975694	149.874863
BC39_33217T	Tumor	GRCh37	90	134408638	17140212	0.885417	230.943932
BC40_30837B	Normal	GRCh37	90	157343952	30420474	1.34236	420.740716
BC40_31503T	Tumor	GRCh37	90	151927642	14266935	0.652083	169.002707
BC43_33195N	Normal	GRCh37	90	34520030	816476	0.164583	10.900932
BC43_33196T	Tumor	GRCh37	90	45165082	676689	0.104167	7.796153
